# Supplementary material for: Understanding bovine embryo elongation: a transcriptomic study of trophoblastic vesicles
Source: Front Physiol. 2024 Jan 29;15:1331098. doi: 10.3389/fphys.2024.1331098 (PMC10859461; doi:10.3389/fphys.2024.1331098)
Supplement: Supplementary file 2 [file Table2.XLSX]

## Sheet: 10K Array Data
GB	HUGO	D8 ICM_1	D8 ICM_2	D8 TE_1	D8 TE_2	D12 ED_1	D12 ED_2	D12 EET_1	D12 EET_2	D15 ED_1	D15 ED_2	D15 EET_1	D15 EET_2	D18 ED_1	D18 ED_2	D18 EET_1	D18 EET_2	D12(D8)TV_1	D12(D8)TV_2	D15(D12)TV_1	D15(D12)TV_2	D18(D12)TV_1	D18(D12)TV_2	D18(D15)TV_1	D18(D15)TV_2
AW461328	CDC42	-0.407799	0.533268	-0.184876	0.567769	0.163368	0.680151	-0.580972	0.0944012	0.383119	0.381513	-0.092399	0.40557	0.924189	0.0567759	-0.355406	-0.0524057	0.742094	-1.70034	-0.586894	-0.612969	0.0124088	0.233426	0.235745	-0.839739
AW461919	LDOC1	-0.773103	0.239148	-0.362367	0.442467	-0.283201	0.422163	-0.256222	0.166992	-0.00656618	0.241469	0.517978	0.666641	0.0658557	-0.599457	-0.285376	0.436625	0.669936	-1.64268	-0.109882	-0.535531	0.329347	0.224241	0.794131	-0.36261
AW462450	RBPJ	-0.373362	0.500533	-0.686052	0.745621	-0.201675	0.617903	-0.404107	0.354384	-0.259066	0.399645	0.115844	0.402821	0.585732	-0.29516	-0.491137	0.0798637	0.923346	-1.46741	-0.343105	-0.675758	0.0602718	-0.150599	0.902394	-0.340922
AW462948	SECTM1	-0.206061	0.636281	-0.704226	0.277406	0.026979	0.256485	-0.279472	-0.0234881	-0.0913894	0.508511	-0.537197	0.17849	0.666403	-0.258345	-0.1896	0.325422	0.981827	-1.60853	-0.573742	-0.655165	0.659749	0.455504	0.916697	-0.762539
AW463529		-0.537436	0.310888	-0.471337	0.545451	-0.148556	0.37393	-0.457295	0.273433	0.0359256	0.329387	0.285475	0.499807	0.142724	-0.324295	0.098058	0.219688	0.609563	-0.953466	-0.390038	-0.154029	0.0311952	-0.171983	0.57445	-0.721541
AW464175	LLPH	-0.746653	0.00556804	-0.66017	0.457681	0.237865	0.900669	0.161444	0.413882	-0.0935662	0.468269	-0.0168891	0.2356	0.214027	-0.379013	-0.600504	0.161292	0.435667	-1.06514	-0.356994	-0.136236	0.360828	-0.0999879	0.47848	-0.37612
AW464939		-0.124956	-0.199104	-0.692333	0.378042	0.219796	0.429298	-0.179414	0.360948	0.0870999	0.685669	-0.123522	0.438316	0.195523	-0.0672651	-0.666189	0.0940313	0.803731	-1.34088	-0.00466379	-0.345002	0.399606	-0.0697341	0.391153	-0.670156
AW465382	HPSE	-0.309094	0.0110226	-0.354913	0.376978	0.109886	0.370039	-0.1034	0.368162	-0.00886108	-0.0226127	-0.350964	0.122621	0.336799	-0.483047	0.335049	0.401976	0.809431	-0.851159	-0.506947	-0.263053	0.453092	0.0490084	0.380109	-0.870122
BF040852		-0.375981	0.291454	-0.233394	0.351021	0.179341	0.518199	-0.0118369	0.185311	-0.00896311	0.187161	-0.217049	0.303	0.447568	-0.322257	-0.214885	0.0622236	0.372865	-1.11394	-0.511021	-0.368926	0.486527	0.00293361	0.371646	-0.380995
AW461641		-0.594491	0.227235	-0.728746	0.724503	0.164132	0.90259	-0.129446	0.476548	-0.324693	0.538013	0.0760432	0.391275	0.0967715	-0.199894	-0.547361	-0.135091	0.843933	-1.24382	-0.273647	-0.533501	0.316534	-0.0270236	0.150044	-0.169909
AW461992	EPCAM	-0.716683	0.186819	-0.355799	0.423523	-0.084938	0.625884	-0.337555	-0.0606498	-0.157935	0.0304215	0.110185	-0.298828	-0.156711	-0.727958	0.364165	0.0168331	0.9455	-0.97923	-0.102845	-0.751034	0.695431	0.365941	1.03182	-0.0663531
AW462758		0.169075	0.796701	0.105811	1.1577	0.223569	0.783081	-0.349257	0.281224	0.066327	-0.363646	0.704239	-0.0667297	0.746422	-0.773464	-1.24148	-1.30751	0.652397	-1.16152	-0.0108987	-0.646248	0.0310666	0.0803799	0.622335	-0.499572
AW463418	BCL3	0.926445	0.194148	0.331386	0.434017	0.178967	-0.020409	-0.0323144	-0.357478	-0.326258	-0.077005	0.0876055	-1.35864	1.39815	-1.08077	-0.787958	-0.759652	1.39514	-0.808789	-0.409282	-0.722926	0.521988	-0.131909	2.26378	-0.858225
AW463962		-0.133935	0.169362	0.476895	0.567448	0.201405	0.341355	0.489227	0.0695593	-0.296401	-0.102835	-0.222009	-0.486114	-0.00672325	-0.603787	-0.229525	-0.914727	0.96368	-0.360741	0.176983	-0.426064	0.363506	0.0273612	0.202484	-0.266403
AW464522		0.0891112	0.315028	0.407306	0.969338	1.12333	1.11506	1.25134	1.53669	-0.399792	-1.06863	1.26106	0.125387	-1.09172	-1.94751	-1.72666	-1.58796	1.60247	-0.31847	1.34814	0.620774	-1.04058	-1.10842	-0.265578	-1.2097
AW465227	MANF	-0.227312	0.466353	-0.188407	0.687615	0.860492	0.610306	0.526318	-0.263176	0.232139	-0.350848	0.383005	-0.185101	0.197054	-0.999919	-0.277081	-0.469804	0.415307	-1.12885	-0.738964	-0.144337	-0.13221	0.147077	1.07268	-0.492338
AW465736	SORD	0.962488	0.991747	0.685223	1.07561	1.18617	0.258978	1.16599	0.971218	-0.00759943	-0.937818	0.51143	-1.4534	-0.928207	-1.74998	-1.13334	-1.19896	2.03342	-0.280928	-0.28855	-0.325968	-0.167945	-0.572418	0.292298	-1.08947
BF046582	KATNB1	1.10134	0.2385	0.39906	0.682531	1.23768	0.0700738	0.40842	-0.32106	-0.361391	-0.71067	0.0991095	-0.868723	-0.00854277	-0.461516	-0.724257	-0.619739	0.740961	-0.942608	-0.330261	-0.830259	0.935709	-0.58803	1.64742	-0.793752
AW461340	MAP3K3	0.19023	0.50677	-0.102882	0.874475	0.00560541	0.785111	-0.23135	-0.000674642	0.0650922	0.065414	0.146426	0.337708	0.13916	-0.25522	-0.766261	-0.289156	0.858632	-0.463255	-0.421723	-0.521322	-0.303778	0.05125	-0.196482	-0.47377
AW461964	TCF7L1	0.28704	0.719668	-0.354384	0.748292	0.198468	0.512239	-0.161493	0.0129953	-0.0983598	-0.104954	-0.298506	-0.286861	0.38401	-0.00125937	-0.241893	-0.686105	1.23762	-0.726945	-0.539332	-0.701318	0.144047	0.35462	-0.0727417	-0.324852
AW462617	LONP1	0.549034	0.853435	-0.610379	0.499179	0.354247	0.337612	-0.248563	-0.222692	-0.196294	-0.47021	-0.449998	-0.679182	0.943556	-0.0968465	-0.655604	-0.817632	2.05267	-0.671365	-0.607503	-1.11087	0.583118	0.15244	0.536581	-0.02473
AW463110	BORA	-0.0848721	0.381326	0.11915	0.563836	0.147279	0.104152	0.43828	-0.0611837	0.523464	-0.105131	-0.606466	-0.413439	0.835901	-0.108552	-0.0375311	-0.198599	0.774499	-0.635281	-0.687462	-0.487103	0.00291594	-0.0579005	0.356057	-0.763339
AW463539	SAMD1	-0.113174	0.35168	-0.535559	0.565824	0.0263283	0.390059	-0.16251	0.198255	0.465635	-0.0172631	-0.329912	-0.329188	0.333375	0.0627713	0.109143	-0.776834	1.15792	-0.79917	-0.486762	-0.282695	0.283202	0.242033	-0.144121	-0.209041
AW464352	ID2	0.752318	0.823178	0.108083	0.0935044	0.64145	-0.0509127	0.293989	-0.71497	0.479529	-0.0369552	-0.360541	-1.07744	1.39663	-0.14404	-1.42951	-0.730775	1.70692	-1.07801	-0.533851	-1.21509	0.835309	-0.342927	0.757245	-0.17314
AW464950	SUV420H1	0.388852	0.61119	-0.209561	0.558233	0.313523	-0.0284539	0.122841	-0.0465583	0.6252	-0.325692	-0.735649	-0.495683	0.630144	0.00158483	0.0406507	-0.521693	0.493388	-0.620249	-0.28343	-0.520612	0.387395	-0.157807	0.493092	-0.720704
AW465577	OTUB1	0.073361	0.290947	-0.396761	0.384486	0.445601	0.335504	-0.0545586	-0.110265	0.610149	-0.106441	-0.267668	-0.487936	0.588109	0.0636993	-0.631158	-0.691375	0.669239	-0.317426	-0.223297	-0.45663	0.557147	0.114608	-0.0792989	-0.310036
BF040853	CST6	-0.681656	-0.294358	-0.955188	-0.135387	0.106052	0.727811	0.144928	0.288957	0.736068	0.127039	-0.392023	-0.251876	0.464508	-0.411405	-0.350438	0.284788	0.638195	-0.324283	-0.547306	-0.631165	0.52902	0.112472	0.533126	0.282122
AW461648		-0.166246	0.0154675	-0.716007	0.64435	0.0218804	0.63631	0.0215503	0.406063	0.309022	0.0504144	-0.0848976	0.50414	-0.12352	-0.00753447	-0.457409	0.0882443	0.76121	-1.08317	-0.397558	-0.505774	-0.170576	0.356407	0.0911272	-0.193498
AW462081	EMP1	0.170472	0.424165	-0.648426	0.564238	0.210661	0.643687	-0.0930423	0.173457	0.282943	0.0204543	-0.768544	-0.132816	-0.421928	-0.00778146	-0.454114	-0.390408	1.52092	-1.26039	-0.297333	-0.658093	0.7212	0.347395	-0.0706337	0.123918
AW462655		-0.345686	0.740463	-0.497665	0.803951	0.0494489	1.20413	-0.0621242	0.922079	0.173071	0.397824	-0.173867	0.544751	-0.590404	-0.478471	-0.75772	-0.396616	0.967938	-0.546555	-0.869944	-0.081216	-0.536892	0.129105	-0.471571	-0.124028
AW463435	IQSEC1	0.103467	0.398036	-0.359014	0.567918	0.0587189	0.263503	0.126706	0.0973334	0.198113	-0.147022	-0.191773	-0.167993	0.00962799	-0.137266	-0.776519	-0.221434	0.976062	-0.789988	-0.0948053	-0.520156	0.347907	0.235215	0.102343	-0.0789803
AW464113	NDEL1	-0.353855	0.41583	-0.472843	0.505187	0.0461732	0.0675455	0.193308	-0.0709249	0.88813	-0.330966	0.00750869	-0.442584	0.425222	0.0237209	0.189191	-0.422454	0.966394	-0.718359	-0.686554	-0.553942	0.313587	0.0972932	0.198005	-0.284615
AW464532	SYNGR2	-0.332248	0.381927	-0.732282	0.491272	-0.257609	0.286496	-0.333722	-0.388698	0.661955	-0.189172	-0.559223	-0.49428	0.486403	-0.0277565	0.0616307	0.0914253	0.819548	-1.08398	-0.629175	-0.387464	0.740941	0.477019	0.696854	0.220143
AW465334		0.13842	0.420799	-0.28341	0.482455	0.0259143	0.44799	-0.0194658	0.231613	0.175819	-0.112393	-0.192092	-0.0709417	-0.0614402	-0.581926	-1.07332	0.154993	0.398425	-0.0581237	-0.0966067	0.0726334	0.198366	0.449917	-0.301876	-0.345746
AW465879	FBRSL1	-0.27906	0.0337291	-0.177347	0.266935	-0.210924	0.0264811	0.791435	-0.255296	0.475994	-0.242949	-0.0104777	-0.476459	0.256273	-0.283367	0.0865638	0.406765	0.44619	-0.386963	-0.853707	-0.440629	0.250867	0.414344	0.177163	-0.0155615
BF040886	TRANK1	-0.0897292	1.76823	-0.507587	0.345757	-0.398987	-0.182613	0.0536574	-0.0147964	0.403686	-0.506244	-0.565632	-0.398323	0.179104	-0.0769005	0.053368	-0.108494	0.942104	-0.436625	-0.639051	-0.122462	0.281112	0.0910251	-0.020068	-0.0505321
AW461349	ARPC5L	-0.179844	0.48634	-0.113913	0.633272	-0.262549	0.503312	-0.000611107	0.127242	0.333011	-0.254729	0.0341198	0.361063	-0.50513	-0.475298	-0.384026	0.102994	0.908386	-0.671876	-0.73289	-0.18668	-0.0875319	0.0825351	0.273508	0.00929426
AW461975	TMSB4	-0.740744	-0.364933	-0.535956	-0.509051	0.495451	0.16123	1.14188	0.316965	0.819873	-1.8568	0.698311	-0.0773976	-0.544901	-0.948684	-0.249273	-0.370227	0.946718	-0.218167	0.0544489	0.00197504	0.091894	0.222931	0.99861	0.465848
AW462461	ELMO3	-0.804799	-0.0112947	-1.0269	-0.365189	-0.764566	-0.479587	-0.724615	-1.05467	1.39102	0.314992	1.50445	0.843265	0.23889	-0.649704	0.346751	1.11964	-0.088961	-1.18206	-1.17701	-0.843109	0.75451	1.04399	1.37558	0.239391
AW462965	INSL3	0.167059	1.43949	-0.905819	-0.0155611	-1.08483	-0.81854	0.453626	-0.998551	0.524276	-1.36289	-0.0990261	-0.850429	-0.168948	-0.282951	-0.179698	-0.465194	2.22339	0.241879	-1.05702	-0.453817	0.982468	0.109914	1.93467	0.666513
AW463550		-0.283761	-0.412463	-0.231475	0.532757	-0.151347	0.566444	0.232853	0.0450828	0.248518	-0.216762	-0.131015	0.250795	-0.123945	-0.436778	-0.0813264	-0.300286	0.855133	-0.515018	-0.42515	0.0369006	-8.39239e-05	0.408544	-0.176499	0.308882
AW464362		-0.135052	-0.125467	-0.0136056	0.0105959	-0.545698	-0.206674	0.125884	-0.199068	0.261464	-0.529862	-0.0894375	0.068919	-0.382445	0.152903	0.477381	-0.290198	1.19601	-0.768849	-0.255896	-0.108512	0.4035	0.444703	0.327006	0.1824
AW464962	PPP1R16A	-0.344316	0.529714	-0.418632	0.458366	-0.184337	-0.108174	0.332256	0.0932918	0.502399	-0.400242	-0.098506	-0.357467	0.130559	-0.2081	0.319106	-0.374184	0.750832	-0.303443	-0.401301	-0.0240125	0.0745572	0.068385	0.146868	-0.18362
AW465585	PFDN2	-0.910611	-0.399579	-1.1416	-0.619828	-0.165155	-0.089663	0.426216	-0.167595	0.653659	-0.337934	0.323475	-0.164149	0.210752	-0.32723	-0.879904	0.377002	0.424847	-0.306125	-0.242824	0.689032	0.589855	0.543849	0.864464	0.649052
BF046543		-0.45285	0.62516	-0.48854	0.132595	-0.140726	-0.0700477	0.0935553	0.0272549	0.17728	-0.471806	-0.0893454	-0.299097	-0.165557	-0.114519	0.394341	-0.10955	0.94103	-0.640357	-0.509793	-0.156776	0.158719	0.261028	0.854684	0.0433166
AW461520	MAPK14	-0.817401	-0.292658	-1.23837	-0.94389	0.0678709	0.295614	0.465682	0.253173	1.06366	-0.238949	0.687199	0.308457	0.19819	-0.368082	-0.32055	0.0878285	0.935256	-0.241654	-0.587679	-0.747507	0.236452	0.355978	0.743769	0.0976163
AW462130		-0.415722	-0.29685	-0.670591	-0.108366	-0.0505159	0.356214	0.500948	-0.123475	0.388876	-0.847657	0.0331338	0.379642	0.0123239	-0.182679	-0.333488	-0.139626	0.962822	-0.396394	0.0461472	-0.182744	0.1246	0.200687	0.59517	0.147546
AW462839		-0.196608	0.121553	-0.419048	0.262754	-0.714799	-0.137997	0.60429	0.126544	0.339619	-0.344506	0.051561	0.124905	0.168421	0.0984506	-0.692509	-0.105889	0.750948	-0.529038	-0.146374	-0.588921	0.874244	0.171411	0.236817	-0.0558285
AW463364	PIGF	-0.177474	-0.157568	-0.191193	0.189513	-0.0785919	0.387002	0.33707	0.0741356	0.236418	-0.488019	0.145091	0.0515457	-0.361943	-0.321195	0.210474	-0.252417	1.07573	-0.30869	-0.515932	-0.145965	-0.0983008	-0.0285041	0.152559	0.266258
AW463844	MGST2	-1.08665	-0.623844	-1.22218	-0.67634	-0.192626	0.201392	0.761597	-0.196285	0.922437	-0.391013	0.690816	0.366752	0.0270598	-0.311537	-0.854319	0.19085	0.769556	-0.257377	-0.418085	-0.340721	0.479786	0.539983	1.39981	0.22093
AW464702	HOMER3	0.75421	0.669689	0.163752	0.945322	0.288929	0.912697	0.551445	0.448268	0.738203	-1.52546	-0.978347	0.496752	-1.15342	0.527389	0.398905	-1.69606	0.438969	-0.0553396	-1.31626	0.396141	-1.4784	1.0156	-1.23374	0.690763
AW465341	NXF1	-0.414215	1.23273	-0.879598	-0.482928	-0.221457	-0.0817704	1.13937	-0.0569949	0.152095	-0.610796	-0.18978	-0.478462	0.450514	-0.667425	-0.551457	0.0519637	0.423447	-0.108955	-0.68117	-0.311903	0.62511	0.262042	1.49313	-0.0934947
AW465889	PPP1CA	-0.331374	0.230963	-0.462357	0.196769	0.0401284	0.111959	0.42505	-0.457175	0.921184	-0.235479	-0.0266905	-0.924993	0.440013	0.183228	-0.936282	0.00263564	0.853199	-0.319114	-0.298561	-0.57018	0.341533	0.152931	0.904726	-0.242113
BF042592	MLF2	-0.00628529	0.193132	-0.663569	0.336052	0.0685242	0.412884	0.00580243	0.173492	0.804086	0.00496939	-0.0697489	-0.467755	0.322925	-0.20176	-0.517824	-0.176594	0.672848	-0.344567	-0.258168	-0.300894	-0.0523385	0.19242	-0.0605661	-0.0670639
AW461360	UBE4B	-0.206426	0.025712	-0.436565	-0.0965032	-0.232091	0.234881	0.0282844	-0.000408643	0.255797	-0.0241656	0.151538	0.210265	0.158869	-0.0735326	0.194391	-0.0960593	1.02474	-0.399632	0.0304712	-0.199852	-0.167681	-0.0770849	0.0880247	-0.392969
AW461984	PAK6	-0.146281	-0.327258	-0.547358	-0.242175	-0.293782	0.0597259	-0.0296418	0.174673	0.393438	-0.592173	-0.0817608	0.307149	-0.100311	-0.246674	0.0697449	0.0149798	0.878771	-0.594937	-0.405527	0.0448802	0.59757	0.393731	0.514933	0.158282
AW462471	COMT	-0.0850461	0.176836	-0.404211	0.0982366	0.207824	0.885656	0.0792258	0.164889	0.558791	0.370355	0.463633	0.365123	-0.0737946	-0.31577	-0.00138342	-0.539254	0.672704	-0.613132	-0.258087	-0.404106	-0.100102	-0.340004	-0.0327641	-0.875617
AW463116	LOC788473	-0.0050417	-0.214491	-0.453559	0.506518	-0.142838	0.540702	0.202641	0.00346063	-0.162131	-0.12424	-0.191878	0.307075	-0.192534	-0.271982	-0.761542	-0.304749	0.771671	-0.520775	-0.5062	-0.0243835	0.275099	0.713385	0.0885749	0.467217
AW463724	PSMA2	-0.426536	0.0501365	-0.147341	-0.00347697	-0.369013	0.245453	0.646578	-0.0128199	0.882734	-0.278253	-1.63611	-0.609143	0.638186	0.0765709	-0.400816	0.29605	0.268356	-0.436082	-0.401777	-0.0403024	0.377711	-0.0204358	0.868678	0.431651
AW464198	UAP1L1	0.137957	0.119946	0.243135	0.478615	0.327987	0.377798	-0.113271	-0.291144	0.415823	0.349282	0.0684967	0.0614873	0.164207	0.0804624	-0.911813	-0.293729	0.284694	-0.682027	-0.370463	-0.422689	0.0967469	-0.038174	0.107488	-0.190812
AW464973	FN1	1.41535	2.29569	-0.37056	-0.426733	0.0982554	1.14139	0.713221	1.06791	1.79019	0.545334	0.674348	0.392166	-0.653843	-0.900156	-0.507092	-0.202063	-2.84975	-3.5563	-0.181652	-0.165482	-0.00340663	0.0395697	0.0710516	-0.427441
AW465398	HES1	0.2527	0.349067	-1.05065	-0.590861	-0.107546	0.217476	-0.375054	-0.387751	0.306944	0.395773	1.47379	1.7083	-0.777169	-1.11911	-0.566882	0.375352	-0.881256	-1.69114	0.567286	0.338077	0.207364	0.25784	0.609776	0.487671
BF046545	GNE	-0.147064	-0.427931	-0.346588	0.27979	-0.0902234	0.181815	-0.246083	-0.22737	0.513109	-0.173227	0.268299	0.371804	-0.123205	-0.313949	0.178294	0.348283	0.274907	-0.900264	-0.408656	0.021932	0.217328	0.375187	0.265727	0.108086
AW461540	TERF2IP	-0.402412	-0.407151	-0.946809	-0.199393	0.0592191	0.592519	0.310133	0.34873	0.676607	0.110489	0.442979	0.556853	-0.0888885	-0.160513	-0.710298	-0.0673475	0.580876	-0.436912	-0.223583	0.0957894	0.0450997	0.137775	-0.0769319	-0.23683
AW462102		-0.19209	0.374799	-0.53132	0.0655451	0.032759	0.357535	0.603927	-0.480789	0.645171	-0.516836	-0.520432	-0.253414	0.598255	-0.260229	0.184421	0.0244126	0.0808306	-1.01517	-0.344272	-0.413671	0.534469	0.271137	0.743476	0.011488
AW462699	IFRD2	-0.323844	-0.0666478	-0.204694	0.0830419	-0.0192469	0.186733	-0.305295	-0.334132	-0.162554	-0.259039	0.0572855	-0.12286	0.214944	-0.272605	0.497889	-0.254777	1.43117	-0.929702	-0.293292	-0.467516	0.360403	0.444149	0.607997	0.13259
AW463250		-0.0202786	-0.435394	-0.871282	-0.917491	0.271639	0.215914	0.231892	-0.172014	1.05755	-0.113564	-0.0706397	0.377233	0.73183	0.158146	-0.221562	-0.103309	0.545689	-0.937859	-0.211049	0.0430324	-0.765718	0.55681	0.630754	0.019671
AW463855	ACP5	0.895813	0.790324	0.412524	0.708237	0.841507	0.990269	-0.31826	-0.671475	0.955327	0.291475	-0.506821	-0.487171	0.468606	-0.151731	-0.376712	-0.723252	0.286002	-1.0818	-0.774428	-0.556762	-0.481927	-0.027991	-0.206324	-0.275428
AW464543	KLF6	0.709228	0.289021	0.153662	0.259748	0.242613	-0.532669	-0.336825	-1.43992	1.32999	-0.672079	0.86995	-0.406853	0.435425	-1.305	1.26336	0.57702	0.607476	-1.80017	-0.488482	-1.12285	0.533673	0.294435	1.11264	-0.573398
AW465234	PAG11	-2.45506	-2.36413	-2.46835	-1.86578	-0.41994	-0.168158	-0.871349	-0.499568	1.07388	0.278217	2.92592	2.38905	-2.67865	-3.47584	0.224318	1.48317	-0.267155	-0.818784	1.68999	2.09104	1.00337	1.54375	1.84735	1.80272
AW465762	IRF2BP2	0.435347	0.391321	-0.692715	-0.28617	0.0136339	0.285062	-0.381837	-0.510087	0.278194	0.529064	1.28831	0.160307	-0.660221	-0.947239	-0.351259	0.281315	-0.459736	-1.33968	-0.0832125	0.343049	0.19814	0.2913	0.721866	0.495239
BF044738	PSMC4	0.132411	0.157128	-0.243943	0.46026	0.265426	0.0456527	-0.152013	-0.370278	0.240248	-0.20967	-0.0475786	-0.340331	0.606017	-0.293156	0.15085	-0.281736	0.443448	-0.818123	-0.315954	-0.392811	0.33125	0.233089	0.372145	0.0276675
AW461388	WEE1	-0.117976	0.269838	-0.00374808	0.34761	0.00356738	0.153129	0.288146	0.104139	0.679242	-0.209446	0.0857466	-0.119437	0.142727	-0.464833	0.362615	-0.186814	0.386962	-1.1835	-0.599275	-0.583378	-0.346593	0.0386452	0.858744	0.093883
AW462083		-1.03895	-0.458897	-1.24229	-1.32842	0.0425389	-0.654476	-0.316145	0.559572	1.26873	0.501138	0.67888	0.751815	0.323741	-0.756665	0.220668	0.0683442	-0.34211	-0.991837	0.0975488	-0.0262403	0.15653	1.03536	0.694768	0.756388
AW462637	AGPAT5	-0.356758	-0.233378	-0.444624	-0.084072	0.0362912	0.0281209	-0.320521	-0.256065	0.328684	0.0788293	0.281437	0.0714148	0.18539	-0.0844513	0.480043	0.0620669	0.215736	-0.932119	-0.0935881	-0.537557	0.462661	0.657845	0.128508	0.326107
AW462983	ZNF34	0.111385	-0.156713	-0.199001	0.0490332	0.049332	-0.0875799	-0.145	-0.121612	0.0708976	-0.123964	-0.0949602	-0.092859	-0.0209435	-0.378525	0.339762	-0.263206	0.882382	-0.711562	-0.316855	-0.182084	0.383686	0.581009	0.257286	0.170091
AW463735		-0.201124	-0.634969	-0.0738025	-0.160182	0.264196	-0.0739561	0.138497	-0.148417	0.538274	0.041266	0.15108	-0.218985	-0.10225	-0.569642	0.132575	-0.38018	0.518749	-0.478382	-0.246414	-0.158395	0.207139	0.660575	0.292026	0.50232
AW464209	TMC6	-0.577257	-0.529638	-0.649261	-0.408219	-0.15721	-0.266316	-0.182721	-0.433592	0.62677	0.0771107	0.333373	-0.27709	0.181564	-0.244168	0.430596	0.205253	0.0730211	-0.565256	-0.0991431	-0.474069	0.647034	0.905229	0.614815	0.769172
AW464985	USP9X	-0.0660862	-0.352125	-0.302743	0.204137	0.0446991	0.280104	-0.120596	-0.089002	0.367987	-0.129183	0.0527144	0.073584	0.316952	-0.313847	0.0809338	-0.323151	0.370012	-0.711574	-0.352508	-0.238681	0.200638	0.648464	0.0795178	0.279753
AW465462	ARPC5	0.256386	0.681843	0.483766	0.681417	-0.136221	-0.0453091	-0.361611	-0.0927343	0.231203	-0.145816	0.123099	-0.719163	-0.467501	-0.841838	-0.306051	0.132643	0.136813	-0.0375222	-0.454019	-0.271823	0.0325509	0.544449	0.410102	0.165337
BF040858	DNAJC14	0.144614	-0.160858	0.357505	0.00822714	-0.238838	-0.347698	0.145335	-0.375334	0.73707	-0.568456	-0.225451	-0.815902	0.299793	-0.991449	0.379613	0.0690182	0.257392	-0.145442	-0.137084	-0.093772	0.273709	0.242258	0.397593	0.788155
AW461561	COMMD2	0.500595	0.468591	-0.253011	0.168933	0.315495	0.301472	-0.277216	-0.329261	0.924071	0.152123	0.0950089	0.0531229	1.15797	0.599607	-0.430519	-0.262368	-0.0847665	-1.46407	-0.844096	-0.924223	0.0893884	0.145129	0.16982	-0.271789
AW462106		-0.0646039	-0.0127842	-0.443181	0.0438645	-0.0260024	0.185641	0.0458256	0.225082	0.386293	-0.157037	0.156652	0.0705041	-0.00781366	-0.203064	-0.0265255	-0.379192	0.442768	-0.743746	-0.0880315	-0.346586	0.055562	0.522258	0.284547	0.0795708
AW462849	CTDSP2	-0.293368	0.290988	-0.690458	0.107502	-0.110602	0.774906	-0.298682	0.30485	0.0674734	0.262126	0.313611	0.265892	-0.0989269	-0.0698808	-0.786268	-0.0762603	0.0711284	-0.861463	-0.301094	0.0719798	0.170373	0.766761	0.049842	0.0695723
AW463474	CENPH	0.173149	-0.390866	0.330039	-0.0154759	-0.206768	1.10977	-0.186666	-0.335001	0.855107	-0.480463	-0.418117	-0.417141	0.684945	-0.604503	0.165107	-0.810759	0.177139	0.663889	0.334151	-0.0888226	-0.425257	0.171377	-0.475834	0.191
AW464009	MED28	-0.38506	-0.0415975	-0.344778	0.0702817	-0.290075	0.248834	0.339439	0.478284	0.583167	-0.229653	0.0661416	-0.18599	0.0881633	-0.309206	0.0885828	-0.86615	0.131123	-0.368495	-0.0729901	-0.141778	0.215667	0.638689	0.276112	0.0112875
AW464726	GCGR	0.825423	-1.71311	1.31235	1.04161	0.769252	-1.23715	0.666554	-0.0105648	1.86175	-2.11681	2.56788	-1.61812	0.0202098	-2.75221	2.65775	-1.90981	1.365	-1.65271	0.656865	-2.20784	2.55835	-2.39984	2.86431	-1.54913
AW465238	RTKN2	-0.271803	0.0321785	-0.43283	-0.491068	0.387828	0.4571	0.316743	-0.458063	0.683858	0.215933	0.0777873	-0.89782	0.667356	0.388005	-0.539663	-0.015214	0.66409	-0.452632	-0.127883	-0.651101	0.493539	0.0734592	0.158399	-0.278201
AW465769		-0.0111165	-0.481335	-0.272594	0.182423	0.123429	0.266246	0.180532	-0.369835	0.144041	-0.115345	0.201982	0.279007	0.298499	-0.374349	-0.451372	-0.287677	0.398092	-0.194642	-0.201676	-0.10177	0.0374377	0.242202	0.355864	0.151956
BF042593		-0.0582934	-0.123283	0.381101	-0.389645	-0.0884654	0.226074	0.253864	0.180001	0.482009	0.0301021	-0.226339	-0.493847	0.233993	-0.194029	0.314139	-0.436396	0.21424	-0.275777	-0.28629	-0.404137	-0.0781504	0.161567	0.309475	0.268087
AW461405	KLF6	-0.139729	0.0133775	-0.22507	0.168143	0.15379	0.410265	0.0590378	-0.0933417	0.390331	0.0920058	0.15621	0.226722	0.514955	0.196354	-0.239009	-0.182345	0.297162	-0.559383	-0.438818	-0.32591	-0.155633	-0.173743	0.182959	-0.32833
AW461859	UBE2R2	0.475031	0.343946	0.379409	0.221273	-0.084733	-0.994722	-0.310175	-0.669973	0.990319	-0.580296	0.696931	-0.299655	0.155413	-1.4564	1.10889	0.452468	-0.0891658	-0.937715	-0.450182	-0.672316	0.599156	0.65148	0.262957	0.208056
AW462297	ING1	-0.188759	0.134024	-0.523031	-0.411722	-0.185313	-0.137857	0.270325	0.328082	0.616986	-0.285236	0.0362101	-0.311935	0.582362	-0.245489	0.27781	0.155183	-0.215657	-0.668475	-0.229384	-0.339845	0.305299	0.479438	0.248874	0.30811
AW463013	CCDC12	-0.148587	-0.421903	-0.335973	0.368759	0.054006	0.268479	0.156865	-0.153477	-0.011331	-0.0115638	0.0722532	0.241414	-0.0337665	-0.425112	-0.48279	-0.412308	0.545832	-0.513771	-0.222953	0.218606	0.0646529	0.873383	-0.133112	0.442396
AW463746	ABT1	-0.467	0.0252097	-0.0065607	0.109355	0.0752722	0.130447	0.426349	0.331106	0.43518	-0.13574	0.148231	-0.0995376	-0.224731	-0.51422	0.154175	-0.308047	0.0702403	-0.494312	-0.15692	-0.611707	0.239954	0.498212	0.13964	0.235405
AW464384		-0.484579	-0.447174	-0.490578	-0.471042	-0.377994	-0.446639	-0.442496	-0.499214	1.42045	0.504543	0.320692	-0.265653	1.35344	0.942004	0.502692	0.259845	-0.330356	-0.935453	-0.807852	-0.469912	0.528982	0.472271	0.123354	0.0406733
AW464848	SYS1	-0.831929	-0.415618	-0.894493	-0.509213	-0.119416	-0.105125	0.274142	-0.215424	0.236427	-0.0888806	0.392545	0.142407	-0.0927189	-0.142354	-0.110714	0.1785	0.0960719	-0.575645	0.0522176	0.0650896	0.441276	0.773175	0.771901	0.67778
AW465405	RBM15	-0.150212	0.880871	0.852765	1.16293	-0.224182	0.038284	-0.12646	0.0750425	0.422662	-0.281948	0.292226	-0.338246	-0.739799	-0.459688	-0.154493	0.0446323	-0.423959	-0.349051	-0.591609	-0.198513	-0.0283641	0.191867	0.0591129	0.0461308
BF046548	SKI2W	-0.168613	-0.201127	-0.187603	0.253165	-0.174562	0.390512	-0.147332	-0.0657292	0.327011	0.000739681	0.127333	-0.166369	0.26185	-0.534773	-0.322975	-0.0845564	0.397533	-0.8136	-0.21234	0.341263	0.32903	0.184693	0.168305	0.298144
AW461573		-0.284466	0.0869608	-0.027604	0.332608	-0.34625	-0.224747	0.307297	0.10089	0.374456	-0.313541	0.28326	0.257101	0.147309	-0.524514	0.0227595	0.0918393	-0.0639699	-0.888294	-0.425941	-0.407768	0.324408	0.577787	0.433568	0.166851
AW462170	RHEB	-0.163491	-0.19673	-0.333127	0.242457	-0.108536	-0.0377393	0.32412	-0.061199	0.00872338	-0.0642096	-0.267251	-0.169065	0.0732223	-0.387856	0.418734	-0.376322	0.428585	-0.43621	-0.194956	0.465347	0.0985567	0.712897	-0.0534013	0.0774528
AW462711	CDC42SE2	0.495182	0.387997	0.374805	1.06463	-0.491896	0.271392	-0.131342	0.0829623	0.621205	-0.303438	-0.302579	-0.433818	0.0585582	-0.271707	-0.34312	-0.340538	-0.00795567	-0.810868	-0.416852	-0.494117	0.239301	0.458263	0.32137	-0.0274395
AW463262	PNO1	-0.174059	0.0823689	-0.101537	-0.349323	0.0464366	0.0979362	0.589177	0.546301	0.49464	0.0807504	-0.217474	-0.265955	0.15953	-0.540992	0.035475	-0.439093	0.465031	-0.322754	-0.20567	0.0870064	-0.140331	0.301589	-0.13728	-0.0917722
AW464020		0.223771	-0.577452	-0.235629	0.422032	-0.311646	0.0732823	0.0308331	-0.255875	-0.183163	0.0030373	-0.0376421	-0.0930343	0.112249	-0.525141	-0.0551798	-0.231816	0.635481	-0.541497	-0.299273	0.375261	0.0807825	0.640752	0.536688	0.21318
AW464563	MRPL17	-0.244325	-0.414368	-0.307021	-0.0224826	-0.37215	-0.0823879	0.285288	0.00733918	0.335353	-0.198391	-0.102437	-0.420512	-0.194594	-0.51069	0.0831328	0.23713	0.318236	-0.477051	-0.235368	0.0570315	0.395735	0.694089	0.802886	0.365557
AW465355	GLB1	0.320945	0.423531	0.500354	0.896076	0.0480612	0.230718	-0.137471	-0.287676	0.208553	0.0559166	-0.18452	-0.395429	-0.34824	-0.792101	0.0635258	0.029798	0.323305	-0.751481	-0.446779	-0.168315	0.229201	0.380251	-0.0044206	-0.193803
AW465689	TMEM106C	-1.43573	-1.37385	-0.710314	-0.715709	-0.293684	-0.13804	0.787112	0.983794	0.731329	-0.364623	0.321453	0.323112	-1.26228	-1.70391	0.347582	0.174998	0.553146	0.110907	0.569479	0.655555	0.17924	0.703281	0.826349	0.730815
BF044740	LOC100196902	-0.0555406	0.0153605	0.215806	0.411855	-0.191959	-0.137361	0.450341	-0.0512918	-0.22555	-0.333342	-0.148666	-0.727027	0.127891	-0.886483	0.272254	-0.260832	0.619117	-0.159664	-0.0923289	0.571894	0.0323222	0.590929	0.210422	-0.248147
AW461409		-0.621265	-0.257255	-0.572501	-0.0624189	-0.0550159	0.176552	0.265394	0.759213	0.440011	0.0929736	0.385532	0.126012	-0.0828808	-0.501989	-0.646607	-0.215091	0.0998849	-0.604726	0.186255	0.221012	-0.012554	0.501473	0.258183	0.119808
AW461875		-0.159477	0.562029	-0.0960926	0.112912	-0.333229	-0.0434273	0.290358	-0.262633	0.172032	-0.408046	-0.527788	-0.00257245	0.257737	-0.330388	0.501362	-0.337321	0.0438882	-0.252653	-0.0729728	0.2302	0.151099	0.624952	0.0791241	-0.199095
AW462308	SEC13	-0.50185	-0.0488868	0.0562173	0.0834811	0.163312	0.538458	-0.0065944	0.119656	0.791013	-0.0476484	-0.492482	-0.52703	1.43974	-0.467787	-0.180676	-0.501875	-0.0726929	-0.612263	-0.138935	0.301457	-0.0922642	0.393072	-0.186177	-0.00924265
AW463032	ECSIT	0.161305	0.364784	0.358216	0.537487	-0.0914407	0.0477047	0.341798	0.0742428	-0.139946	-0.450925	-0.277849	-0.659574	-0.0179295	-0.654822	-0.40331	-0.667128	0.308405	-0.356133	0.0801585	0.437094	-0.107318	0.858172	0.317742	-0.0607329
AW463583	SERPINB6	-0.208285	0.0151639	-0.699167	0.129569	-0.258668	-0.298854	-0.529945	-0.731232	0.584636	0.181241	0.527056	-0.297173	0.157269	-0.0857423	0.334699	0.438971	-0.292946	-1.00016	0.117093	-0.10353	0.711004	0.70129	0.467673	0.140039
AW464395	RND3	-0.072843	0.510319	0.0593247	0.762351	0.0886948	0.0462764	0.0640691	-0.296031	0.918539	0.491143	0.00224536	-0.260657	0.503022	0.105208	-0.0529288	-0.885323	0.103035	-0.896591	-0.266797	-0.192086	-0.350711	-0.00861841	-0.434006	0.0623643
AW464868	SSR1	-0.65202	-0.494401	-0.197893	0.237235	-0.0153989	-0.120014	0.480112	-0.00819194	0.408809	-0.564437	0.391243	-0.886344	-0.350671	-0.793899	-0.0372771	-0.380875	0.778568	-0.728535	0.653354	0.0788109	0.346643	0.51243	1.06829	0.274459
AW465482	SPHK2	-0.157141	0.149159	-0.106137	0.158326	-0.260218	-0.228488	0.364599	-0.310506	-0.102407	-0.293355	0.00879485	-0.439947	0.326448	-0.616334	0.428958	-0.164902	-0.00444473	-0.257551	0.0584349	0.292953	0.526452	0.505346	0.152015	-0.030054
BF046547		-0.218568	2.91898	0.0126799	0.12871	-0.139736	0.0148984	-0.223915	-0.512306	-0.0554638	-0.345324	-0.749837	-0.595527	0.0310679	-0.66015	0.381808	-0.295699	-0.00789595	-0.294501	-0.131054	0.143692	0.314596	0.320054	-0.072318	0.0358052
AW461475	AFG3L2	-0.553214	-0.434752	-0.749277	-0.376071	0.686045	0.710792	0.43964	0.431181	0.602154	0.511543	-0.236117	-0.335358	0.462721	-0.252175	-0.73351	-0.2249	0.411201	-0.0265942	0.270024	0.0432679	-0.607882	0.19734	-0.130432	-0.105627
AW462182	PLAT	-0.0853383	0.220198	0.199163	0.141017	0.186971	0.102249	0.429478	0.153962	0.325191	-0.00294722	-0.123591	-0.0738896	0.344568	-0.780196	-0.173574	-0.0850729	0.158978	-0.913045	0.186564	-0.23478	0.103042	-0.103882	-0.0263554	0.0512893
AW462860	RPS10	-0.567749	-0.420898	-0.293703	0.306192	-0.0228799	0.357099	-0.00167752	0.0250583	-0.439146	0.370026	-0.306116	0.393256	0.229693	-0.0733045	-0.523218	-0.166497	1.0226	-0.654065	-0.0449608	0.157018	0.036001	0.723794	-0.267821	0.161299
AW463280	OSMR	-0.346604	0.170871	0.116288	0.00600291	0.0647573	0.067305	0.205655	-0.122216	0.3942	0.12382	-0.132954	-0.183887	0.737923	-0.579793	0.183795	-0.484892	0.151538	-0.510251	-0.133237	-0.0566789	-0.0758661	0.365537	0.0863977	-0.0477103
AW463885	ANKRD39	0.290942	0.937662	0.338416	0.221091	0.185558	0.297698	-0.102233	-0.52518	0.344838	0.45269	-0.253664	-0.0826707	0.139325	-0.454355	-0.031783	-0.133402	-0.141934	-0.661257	-0.403335	-0.378663	0.133189	-0.198273	0.254824	-0.229485
AW464575	FAF1	-0.159863	0.502203	0.514561	0.557607	-0.189906	0.0264901	0.100896	0.0501443	0.0313838	-0.0847305	-0.225724	-0.188831	-0.27961	-0.92725	-0.234515	-0.00685005	0.267959	-0.674914	-0.328297	0.104801	0.481717	0.48103	0.055234	0.126464
AW465135	UBE2W	-0.497585	0.456904	0.0415124	0.20178	-0.152413	0.216653	-0.110996	-0.19166	0.121317	-0.144918	-0.291285	-0.186758	-0.244911	-0.833982	0.139264	0.499469	0.220776	-0.538106	-0.0102085	0.0798506	0.27894	0.541426	0.112275	0.292656
AW465699	ARF6	0.0623619	0.427337	0.795439	0.801465	-0.0563867	0.139202	0.137579	0.406971	0.292854	-0.140006	-0.529846	-0.335731	-1.17623	-1.34182	-0.130311	0.0780462	0.181944	-0.534594	0.136159	0.0612905	-0.00778885	0.278376	0.271164	0.182524
BF044739		-0.200543	0.20166	0.00202317	0.430731	-0.318781	-0.0599477	0.254915	-0.442935	-0.173964	-0.0410301	-0.301256	-0.0934778	-0.375519	-0.645918	0.309691	-0.177197	0.461874	-0.419406	-0.19621	0.583891	0.664338	0.445707	-0.20362	0.294974
AW461423	PSMG1	-0.399859	0.330358	-0.152561	0.213525	0.204986	0.176031	0.312573	0.160758	-0.0375626	0.0643504	-0.211697	0.320785	-0.41668	-0.407187	-0.365119	0.276327	0.44001	-0.90211	-0.375331	-0.0557593	0.225187	0.468811	0.287128	-0.156963
AW461885	LOC100847937	-0.378455	0.118943	0.0549287	0.407743	0.132017	0.613802	0.235231	0.354164	0.173771	0.378886	-0.195443	0.349864	-0.397817	-0.717031	-0.716705	-0.432839	0.241107	-0.575035	0.236685	0.173239	0.0744446	0.383019	-0.385167	-0.129353
AW462482	LYST	-0.361754	0.271783	-0.136871	0.366387	0.0139919	0.588675	0.251711	0.112037	-0.390286	0.210086	-0.077971	0.340547	-0.626974	-0.647698	-0.590421	-0.578741	0.271094	-0.560181	0.144958	0.219882	0.175756	0.761411	-0.0188026	0.261381
AW463162	TAF7	-0.09824	0.430684	0.0140328	0.243991	0.121956	0.193406	-0.0174016	-0.132935	0.787403	0.467165	-0.437316	-0.281051	0.184638	-0.0568655	-0.125382	-0.467853	0.072344	-0.812506	-0.399256	-0.119699	0.112574	0.424871	-0.00520046	-0.0993582
AW463756	ADD3	-0.394865	0.261573	0.0376092	0.397046	-0.0485344	0.134901	-0.15001	0.0031427	0.315837	-0.061128	-0.49849	-0.218305	0.138661	-0.235282	0.13409	-0.396943	0.110405	-0.794313	-0.289384	0.0872812	0.760171	1.00818	-0.13158	-0.170056
AW464230	KRTCAP2	-0.468405	-0.722142	-0.529724	-0.617039	0.385802	-0.0357832	0.864602	0.676735	0.792178	0.203332	0.475404	-0.46477	-0.186738	-0.987621	-0.256853	-0.858123	0.914169	-0.403301	0.439129	0.0860156	0.176419	0.1057	0.302911	0.108102
AW465026	PERP	-0.280231	-0.187204	0.0971908	0.253139	-0.215213	-0.0213346	0.259702	-0.0865042	0.232032	-0.00717436	-0.648824	-0.00456422	-0.242509	-0.744247	-0.423913	0.018117	0.818996	0.0110116	-0.17992	0.328793	0.361912	0.583766	0.020322	0.0566572
AW465421	TFPT	-0.458967	0.154053	-0.281599	0.476664	-0.399137	-0.0977765	-0.00215229	0.0718118	-0.00532327	0.104692	-0.628822	0.133924	-0.434707	-0.602151	-0.271232	-0.267636	0.354674	-0.418581	0.0551274	0.644254	0.610255	1.24732	-0.0952369	0.110546
BF046541	RPP14	-0.46239	0.442206	0.35992	0.126877	0.460118	0.2708	0.556822	0.279098	0.0636491	0.0094574	-0.298799	-0.481952	-0.675312	-0.535602	0.264041	-0.639892	0.232307	-0.324598	0.106308	-0.320881	0.310565	0.522597	-0.124805	-0.140533
AW461585	EHMT2	-0.560956	0.545894	-0.44705	0.371016	0.0358256	0.332615	0.301363	-0.100087	-0.0540305	0.21516	0.122959	0.44522	-0.122363	-0.135176	-0.726607	-0.406323	0.196651	-0.267071	-0.387275	-0.444053	0.461897	0.336658	0.403378	-0.117644
AW462117	C10H15orf24	-0.75049	-0.454142	-0.477838	-0.0417051	-0.021617	0.433821	0.469133	0.473797	-0.0555771	0.366865	-0.0977	0.254075	0.0412343	-0.441428	-0.68658	-0.410598	0.454385	-0.358047	0.225719	0.0472144	0.326663	0.518702	0.0255711	0.158542
AW462720	INCENP	-0.786487	-0.0210473	0.513909	0.2895	-0.171633	0.530226	0.254395	0.834435	-0.198866	0.0665215	-0.199339	0.330206	-1.13434	-0.959679	-0.864769	-0.414204	0.199894	-0.365987	0.458932	0.251282	0.563747	0.449368	0.169465	0.204472
AW463291	MCAM	-0.834759	-0.102328	0.435065	0.215814	0.626861	0.178047	0.216298	-0.224745	0.46208	0.404567	-0.133355	-0.234971	-0.243636	-0.143542	0.169028	-1.0914	-0.333462	-0.340042	0.0481432	0.533569	0.709674	0.24943	-0.130309	-0.436025
AW464031	LPIN3	-0.672994	0.298015	0.436069	0.0991231	0.374566	0.0456313	0.0959024	-0.392723	-0.364302	-0.165351	0.353929	-0.315837	-0.430071	-0.621639	0.418957	-0.314514	-0.0404632	-0.489342	-0.103335	1.30367	0.613658	0.249935	0.000157517	-0.379045
AW464747	LAMP1	-0.810021	-0.577977	0.0864555	-0.0053647	0.0422731	0.258173	0.701331	0.29096	0.0978511	-0.399563	0.140416	0.0354106	-1.1324	-1.65148	-0.51986	-0.00341595	0.59438	0.185435	0.696256	0.120216	0.948943	0.42997	0.409678	0.0623367
AW465145	LOC100847122	0.374465	0.414289	-0.162572	0.0766062	0.755664	0.612582	0.484285	0.219855	0.541165	0.0401449	-0.200198	-0.549698	0.110517	-0.606361	-0.918328	-0.528249	0.539814	0.265806	0.0275382	0.0949623	-0.329288	-0.166916	-0.868959	-0.227122
AW465706	TOPORS	-0.248822	0.525388	0.616598	0.597979	0.232677	0.236185	0.102947	-0.294943	-0.0196478	-0.196337	0.379556	-0.221688	-0.354592	-0.551727	0.163549	0.572187	0.0377986	-0.190437	-0.584469	-0.18251	0.289005	-0.000248132	-0.59051	-0.317938
BF042591	ES1	-0.047933	0.51436	-0.145143	0.0960643	0.443622	0.431495	0.579314	-0.736056	0.515674	0.0733352	-0.168646	-0.106758	-0.0850483	-0.755092	-0.503131	0.389776	0.531821	-0.388825	0.00961933	-0.287815	0.0989029	-0.445973	0.32911	-0.342673
AW461332	PCBP2	-0.274135	0.384867	-0.0129015	0.107574	-0.131324	0.331441	0.313556	0.0388425	-0.0508214	0.0784867	0.104821	0.334911	-0.220789	-0.40201	-0.789005	0.155209	0.395374	-0.439216	-0.496241	-0.119563	0.0530954	0.23812	0.538918	-0.139209
AW461893	HAND2	-0.792492	-0.293046	0.210393	0.137407	0.00462696	0.719483	0.703324	0.985508	0.381227	0.70686	0.255051	0.320741	-0.212093	-0.196662	-1.18809	-0.0535785	-0.684797	-0.37027	0.237102	-0.69828	0.416881	0.131199	-0.172191	-0.548306
AW462328	CASP8AP2	-0.720621	0.561452	0.244288	0.112713	-0.254425	0.317766	0.400499	0.0462454	-0.0443077	0.17581	0.0111409	0.390484	-0.0538669	-0.183484	0.160254	-0.323511	0.00997232	-0.77083	0.0247938	-0.157113	0.0297718	0.00608591	0.233357	-0.216475
AW463054	ARHGAP8	0.533257	0.535274	1.07484	0.77319	-0.622023	-0.109558	0.392415	-0.188844	0.0135714	-0.61633	0.582514	-0.387053	-0.647372	-1.05506	-0.264267	-0.210633	0.524398	-0.182776	-0.11466	0.215283	0.391525	-0.13912	0.00377729	-0.502354
AW463593	PRP1	-0.740126	0.0640857	0.0191098	-0.0130342	-0.339985	0.0235272	-0.133604	-0.376424	-0.292327	-0.10105	-0.305665	-0.0197929	-0.519603	-0.324129	0.596263	0.963409	-0.0666449	-0.450364	-0.102939	-0.0521351	1.39553	1.21609	-0.057927	-0.382262
AW464252	REG1	-0.594609	-0.0195622	0.124591	0.308075	-0.231782	0.280493	-0.0972948	-0.111673	-0.11429	0.170671	-0.157794	0.339611	-0.530286	-0.320724	-0.622665	-0.0731814	0.170066	-0.251916	0.248606	0.243837	0.335705	0.970879	-0.122215	0.0554598
AW464878		-0.285985	0.136318	0.177325	0.193105	-0.302735	-0.0493131	-0.229943	-0.345279	0.0061363	-0.221823	0.142414	0.05848	-0.270427	-0.447024	0.110588	0.176453	0.791265	-0.189348	-0.159448	0.0585237	0.573772	0.288182	0.0865576	-0.297796
AW465514	COPE	-0.234981	0.200843	0.234631	0.64867	-0.0718191	0.256965	-0.266576	-0.678367	0.391742	-0.066435	0.154219	-0.23035	0.330383	-0.422731	-0.0594902	-0.138491	0.425573	-0.199219	-0.271312	-0.662633	0.599991	0.103353	0.193636	-0.237602
BF040891	RNASEH1	-0.332323	0.0947626	0.0301428	0.242155	0.0196139	0.00364271	0.407749	-0.062825	0.623105	0.0151867	0.123216	-0.242916	0.146224	-0.580993	-0.235403	-0.488416	0.419348	-0.0154813	0.0920202	-0.222149	0.224778	-0.198475	0.0847739	-0.147739
AW461596	C5orf44	-0.402237	0.204829	0.0995167	0.242236	-0.00583946	0.431106	0.307306	-0.0351986	0.237416	0.272292	-0.0923852	0.262101	-0.00290783	-0.205218	-0.526813	-0.0420655	0.196045	-0.920692	-0.150056	-0.207014	-0.100472	0.272766	0.249239	-0.0839522
AW462123	TMSB10	-0.521525	0.0554872	0.731734	0.127752	-0.195468	-0.129705	0.416214	-0.028324	-0.261547	-0.0602244	-0.0444817	-0.272582	-0.292036	-0.601874	0.184166	0.204084	-0.12059	-1.06897	-0.0816554	0.134105	0.0781815	0.864875	0.7031	0.179288
AW462872	STK11	-0.706224	-0.150002	-0.286307	-0.565191	-0.590323	-0.589235	-0.0444619	-0.427724	0.417184	-0.318303	1.4252	0.337381	-0.816874	-1.80724	0.623245	1.05831	-0.305699	-1.56697	0.15939	-0.1764	0.969276	0.711508	1.9009	0.748558
AW463374	CD99	-0.254839	0.213634	0.327742	-0.0351249	-0.904561	-0.420465	0.295184	-0.0509303	0.954585	0.274761	-0.117389	-0.499352	0.216032	0.193631	0.257418	0.225941	-0.425322	-0.852452	-0.217289	-0.217311	0.409476	0.439075	0.0532123	0.134344
AW464041	EFNB1	-0.583012	-0.174732	0.164218	0.38274	-0.173796	0.138915	0.0203067	-0.0938719	0.000476648	0.0692462	-0.108088	0.239544	-0.424964	-0.348279	-0.294871	-0.0299837	0.139098	-0.445969	0.127407	0.422784	0.19955	0.751803	-0.109484	0.130963
AW464584	MARK1	-0.14212	-0.454142	0.278398	0.0118164	0.231977	-0.046655	0.14259	-0.00885593	1.1368	0.183879	0.941987	-0.624531	0.173248	-0.543118	-0.14649	0.148954	-0.220829	-0.99572	-0.0113695	-0.553534	0.447795	-0.200244	0.587029	-0.336867
AW465254	SLC15A4	-0.174866	0.28325	0.540549	0.267845	-0.099271	0.251779	0.7076	0.551793	0.446295	-0.281596	0.0770939	-0.399731	-0.508838	-1.04178	-0.317916	-0.67411	0.406173	6.41371e-05	0.046883	0.0739193	0.0138765	0.168776	-0.309498	-0.0282955
AW465715	PTPMT1	-0.424314	-0.227582	0.263427	0.606271	-0.006407	0.21795	0.0289043	-0.0999871	0.275479	0.0322556	-0.216984	-0.128431	0.161504	-0.371561	-0.290401	-0.301531	0.257406	-0.292198	-0.0524614	0.274317	0.0174405	0.510878	-0.266841	0.032867
BF044742	RECQL5	-0.258373	-0.327122	0.162571	0.343412	-0.194293	0.0977691	-0.0639239	-0.0271672	0.233773	-0.174553	0.0994709	-0.460188	-0.0853064	-0.318865	-0.0743523	0.0057344	0.145501	-0.247534	0.152987	0.035303	0.335443	0.281825	0.42756	-0.0896734
AW461343	P4HB	-0.589156	-0.0774706	0.364628	0.172781	-0.213835	0.337178	0.224906	0.0400301	-0.0219677	0.0433724	0.0115743	0.906934	-0.489378	-0.555193	-0.0889782	0.219669	-0.264332	-0.699053	-0.257615	0.172817	-0.247363	0.63314	0.467578	-0.0902641
AW462023	LOC100139847	-0.874823	-0.593355	0.171184	-0.331444	-0.313579	-0.618654	0.622817	-0.607606	0.751364	0.105149	0.826352	0.0855784	-0.232728	-0.503442	0.0275172	0.00823769	0.011086	-1.06567	0.293814	0.0942054	0.552199	0.180215	1.00621	0.405365
AW462501	MANBA	1.04463	1.88202	1.46948	1.61389	0.25659	-0.201826	1.05398	0.312962	0.42196	-0.409769	0.262948	-0.424488	-1.10175	-1.71527	-0.366612	-0.892721	0.390639	-0.652336	-0.379492	-1.04286	-0.490801	-0.505498	0.233722	-0.759394
AW463166	NACA	-0.451976	0.202694	-0.150986	0.138433	0.0705579	0.25639	0.961392	1.10684	0.874289	0.234738	0.630207	0.0699548	-0.366217	-0.443147	-0.886411	-0.440586	-0.279057	-0.138552	-0.0393311	0.403656	-0.364949	-0.454321	-0.601348	-0.332272
AW463776	GOT1	-0.926073	-0.59371	-0.376886	-0.334613	-0.200311	-0.488393	0.318431	-0.192988	0.559578	-0.190346	0.0934851	-0.649705	-0.216831	-0.464799	0.478758	0.73832	0.137003	-0.863406	-0.158428	-0.184862	0.929144	0.786186	0.963371	0.837072
AW464263	PPP1R13L	-0.361267	0.0743507	0.263091	0.0448504	-0.167737	-0.298337	-0.133217	-0.0947167	0.320683	0.143692	0.156957	-0.177739	-0.233311	-0.249388	0.221172	0.0454191	0.315383	-0.498963	-0.156335	-0.252053	0.203474	0.522083	0.523848	-0.211939
AW465053		-0.0936947	0.0265594	-0.185973	0.586532	0.0200374	0.181164	0.539972	0.348965	0.739615	0.0207584	0.0844847	-0.200586	0.426102	-0.105956	-0.425116	-0.250864	0.181522	-0.3405	-0.140958	-0.59195	-0.275243	-0.20042	-0.232346	-0.112107
AW465526	MAP3K3	0.269265	0.309891	0.25565	0.52873	-0.344802	-0.247045	0.150908	-0.202755	0.684543	-0.091109	0.0136779	-0.259365	0.118752	-0.0388731	0.134227	-0.194366	-0.014264	-0.435063	-0.130652	0.0459069	-0.197145	0.000973049	-0.248347	-0.108737
BF046591	C20orf196	-0.348918	-0.186245	0.202817	0.273444	-0.41861	-0.058641	-0.0156738	-0.155429	0.186251	0.0195837	0.209269	0.10413	-0.0351708	-0.445507	0.197744	-0.101584	0.276447	-0.40028	0.156855	0.173456	-0.160104	0.204526	0.113828	0.207812
AW461607	PXMP3	-0.146194	-0.12416	0.259462	0.456726	-0.193785	0.224457	0.273884	-0.119747	0.552632	0.279506	0.417727	0.331259	-0.0248044	-0.109729	-0.269427	-0.5381	0.311098	-0.445157	-0.195609	-0.163353	-0.357699	0.0870035	0.0146482	-0.520638
AW462204	RANGAP1	-0.629683	-0.686316	0.200348	-0.164772	-0.253178	-0.269958	0.439709	-0.588765	0.613337	0.0926302	0.584688	0.097156	-0.294544	-0.58043	-0.439383	0.0996578	-0.143981	-0.648775	0.127878	0.183013	0.723386	0.276654	0.849992	0.411334
AW462731	CSNK1G3	-0.377086	-0.632953	-0.0118798	0.54053	0.189209	-0.178411	0.527488	-0.0814057	0.935799	0.289714	0.229683	-0.392988	0.327248	-0.480457	-0.931094	-0.380416	0.237141	-0.474036	0.0716815	0.148189	-0.144792	0.208693	0.386948	-0.00680315
AW463392	PDIA6	-0.474478	-0.103577	0.865025	0.496061	0.0417106	-0.0991257	-0.0945494	-0.0881682	1.02281	0.695166	0.755506	0.779185	-0.251324	0.488807	-0.114796	-0.925355	-0.810138	-1.46869	0.0383602	0.531244	0.633498	0.155558	-0.0910111	-1.98172
AW464062	MRPL45	-0.384481	-0.241806	0.479163	0.460619	-0.382483	-0.172793	-0.116458	0.0650505	0.552714	0.105438	-0.045936	0.268417	-0.328139	-0.128609	-0.930327	-0.576705	0.336217	-0.273606	-0.209878	0.723891	0.226654	0.576366	0.0846225	-0.0879293
AW464758	HIST2H2BE	-0.277591	-0.154826	0.0393739	1.06203	-0.840482	-0.81472	-0.125823	-0.460746	0.608882	0.164601	0.13268	0.0118162	-0.284322	-0.353983	-0.105117	0.00157119	-0.0685981	-0.646519	-0.4255	0.110953	0.497017	0.965204	0.758587	0.205518
AW465155	USE1	-0.95722	-0.699659	-0.490117	-0.534618	-0.385859	-0.31383	-0.280213	-1.01408	0.729031	0.232752	1.85009	2.01919	-1.11996	-0.996108	-0.236983	0.16618	-0.390658	-1.05773	0.956166	1.0894	0.483264	0.215493	0.984253	-0.248792
AW465834	HEATR3	-0.400231	0.0448049	0.524013	0.0788814	-0.185998	-0.913672	-0.311681	-0.464033	0.792951	0.122548	0.139808	0.306002	0.247397	-0.646084	-0.35631	0.225609	0.118603	-0.976734	-0.428994	0.458055	0.244066	0.3831	0.952036	0.0458622
BF044741	PLN	-0.45873	0.449537	0.400338	0.620313	-0.400909	-1.11951	-0.13294	-0.389716	0.688851	-0.00798024	0.240503	-0.223861	-0.598652	-0.352578	0.311911	-0.118714	0.371254	-0.424601	-0.429146	0.113351	0.403426	0.665377	0.708596	-0.316122
AW461353	PPP1R14B	-0.407225	0.0730988	0.132783	1.07946	-0.42935	0.229026	0.133471	0.0797903	0.290471	0.284886	0.0443144	0.434559	-0.454706	-0.0959812	-0.55768	-0.0559025	-0.0444249	-0.594555	-0.323259	0.167783	-0.207894	0.325054	0.21601	-0.319724
AW461945		0.220426	0.454264	0.291328	-0.00184307	0.24268	0.524497	0.687111	0.0503599	0.891009	0.247388	-0.174658	-0.392627	0.462208	0.415622	-0.967925	-0.755904	0.318134	-0.466406	-0.00686822	-0.28158	-0.471214	-0.535208	-0.106047	-0.644748
AW462350	ARHGAP27	-0.780046	0.719443	-0.172678	-0.883367	-0.393753	0.0856292	0.352908	-0.284467	0.298942	-0.20291	0.0381828	0.259533	-1.03558	-0.748594	0.0995151	0.136627	0.39157	-0.579888	0.130832	0.174903	0.365992	0.778091	0.796186	0.452925
AW463171	APTX	-0.224256	-0.0212195	0.374244	0.863588	-0.0750774	-0.341325	0.38521	-0.361036	0.726397	-0.0585328	-0.131541	-0.462195	0.242711	-0.209879	0.0193651	-0.691046	0.098491	-0.393764	-0.222027	-0.18691	-0.087926	0.785943	0.265655	-0.294868
AW463788	MACROD1	-0.191221	-0.357535	0.462899	0.698569	-0.425856	0.200454	-0.209974	-0.101209	0.132448	0.216979	-0.215837	0.388184	-0.253556	0.0462163	-0.932841	-0.361232	0.00356784	-0.534412	0.00954755	0.588726	-0.241767	1.22503	-0.438216	0.291041
AW464284	IL1RN	0.127925	0.278367	0.858898	0.190927	-0.494831	-0.0921398	0.29447	-0.304571	0.0972699	0.0287312	-0.442657	0.238363	-0.536381	-0.560076	0.11316	-0.398889	0.135648	-0.375395	-0.125265	0.351881	-0.118902	1.03313	-0.0402071	-0.259454
AW464909	BUD31	-0.188627	-0.0233181	-0.0521493	-0.226452	-0.133333	-0.583792	0.350725	-0.10421	0.840297	0.3207	0.110819	-0.264157	0.493524	0.352687	-0.473491	-0.5389	0.46034	-0.0958433	-0.127216	0.0827036	-0.493648	0.348908	0.199487	-0.255053
AW465606	VGLL4	0.102439	0.0792696	-0.005476	0.19067	-0.405254	-0.661063	-0.170315	-0.393347	0.217898	-0.183316	0.163695	0.281512	-0.395796	-0.553227	-0.584798	0.22384	0.363041	-0.107477	-0.234756	0.436633	0.384262	0.660872	0.604111	-0.0134192
BF040889	EIF2C4	-0.277745	0.0626502	0.0938029	0.0943634	-0.430423	-0.40099	-0.423894	-0.776519	0.749761	0.0704804	-0.299228	0.261751	0.145413	-0.0468058	0.375702	0.211169	-0.0244608	-0.249785	-0.730454	-0.0121866	0.557629	0.93833	0.225902	-0.114463
AW461612		-0.123641	0.305051	0.112706	-1.08335	-0.350655	0.308713	0.363559	0.0518926	0.297456	0.328754	-0.0905259	0.529051	-0.27234	0.0854599	-0.414755	0.0921358	-0.0127775	-0.436058	-0.257581	-0.0170132	-0.176603	0.446659	0.448815	-0.134947
AW462224	PSME4	0.135426	0.898967	0.965499	-0.713713	-0.236445	-0.231558	0.0641586	-0.569525	-0.00779508	-0.267666	-0.330176	-0.190655	-0.409851	-0.534323	0.0238908	0.20939	0.312255	-0.179994	-0.625653	-0.0474686	0.209884	0.789819	0.749926	-0.0143942
AW462884		0.219184	0.726891	1.22352	-0.73884	-0.48366	-0.0169607	0.53454	0.172474	0.197084	-0.44127	-1.29684	0.631803	-0.792526	-1.15347	-0.398583	-0.0333769	-0.0232462	-0.469355	-0.423256	0.10156	0.166338	0.658006	1.59419	0.0457897
AW463402	POR	-0.0112219	-0.344233	0.481162	-0.462735	-0.158381	0.30856	0.131445	-0.0619604	0.194979	0.0452565	-0.0995295	0.558565	-0.260216	-0.234347	-0.215447	0.0505063	0.381195	-0.370743	-1.00797	0.324586	-0.0970815	0.709425	0.132975	0.0052074
AW463925	PABPC1	0.36467	0.119408	0.322925	-1.52046	0.108937	-0.697488	0.13533	-1.12836	1.19812	0.0541281	0.31	-0.243488	0.479668	-0.41747	0.333149	1.24826	0.0396772	-0.629386	-2.11904	-0.779858	0.222811	0.829339	1.38159	0.387537
AW464594	DYRK3	0.520823	0.707934	0.723909	-0.899688	0.468191	0.452086	0.63428	0.764318	0.769078	-0.0340492	-2.69897	0.886621	0.229309	-0.271336	-0.894278	-0.0310964	0.231049	0.278293	-1.42758	0.280982	-0.148768	-0.261017	0.515114	-0.795203
AW465164	MARCH6	-0.0138668	0.341536	0.417015	-0.256334	-0.161867	-0.284749	0.100971	0.114167	0.852404	0.0658187	0.0155005	0.0142806	0.217959	-0.177807	0.220068	0.0281456	0.0247005	-0.402822	-1.23255	0.0331886	-0.113476	0.338313	0.169071	-0.309664
AW465846		0.232202	-0.100872	0.322497	-0.217621	-0.304063	-0.267133	-0.28426	-0.455667	0.213886	0.160352	0.0889453	0.0278381	-0.0853374	-0.538204	-0.116854	0.059068	0.654536	-0.066161	-1.41393	-0.0362388	0.490447	0.525424	1.29864	-0.187501
BF042595	PIGT	0.0768528	0.0551435	0.627753	-0.429749	-0.000736876	-0.0051836	0.380557	0.145572	0.588338	-0.346549	-0.341916	0.365807	0.164001	-0.658288	0.067106	0.261682	-0.0387477	-0.362791	-1.63901	0.0363205	0.235343	0.38539	0.492388	-0.0592788
AW461407	C16H1ORF26	-0.0449971	0.120585	0.700002	-0.604175	-0.495343	-0.427493	0.590332	0.813462	0.700729	0.166272	0.29946	0.66646	-1.33228	-0.925025	-0.195659	0.301647	-0.30809	-0.26165	-0.796274	-0.105397	-0.00544291	0.142068	0.707275	0.293535
AW461976	NDUFV1	-0.396419	0.582448	0.307264	0.463698	-0.332659	-0.0497041	0.458089	0.32197	0.320163	-0.32567	-0.224146	-0.0223046	-0.729276	-0.336333	-0.131543	-0.425363	-0.0805231	-0.135041	0.0372504	0.20066	-0.215656	0.793366	0.341444	-0.421713
AW462383	ATP6AP2	0.310095	0.509966	0.696175	0.160517	0.0464066	-0.789387	0.660525	-0.119474	0.497441	-1.12027	0.38353	0.0132667	-0.482168	-0.982059	-0.509682	-0.427146	0.428801	-0.123099	0.577298	-0.0588475	-0.35482	-0.0658398	0.869332	-0.12056
AW463178	GRHL2	-0.552528	0.366165	0.624208	0.0929232	-0.05078	0.161696	0.464702	0.308389	0.108761	-0.174479	-0.431861	0.160497	0.0605631	-0.707705	-0.128396	-0.139282	-0.0978629	0.185777	-1.33868	0.230211	0.063851	0.900383	0.278014	-0.384571
AW463627		-0.305849	0.396074	0.519206	0.467443	-0.511641	-0.130545	0.0924143	0.0881291	0.370604	-0.204295	-0.157528	0.409202	-0.67048	-0.36485	-0.170822	-0.0697934	-0.097197	-0.103124	-0.507041	0.24263	-0.0794195	0.942857	0.214482	-0.370459
AW464297		-0.138849	0.169353	0.552033	0.146018	-0.216256	-0.475262	0.811775	-0.219071	0.506484	-0.192194	-0.0845992	-0.146474	-0.474618	-0.700714	0.268352	-0.738403	0.256104	-0.131393	-0.147282	0.169739	0.293923	0.532336	0.447741	-0.488742
AW464919	EMR3	-0.2805	0.686129	0.616337	0.0306256	-0.337593	0.1014	0.163942	-0.0010342	0.40412	-0.331817	-0.667648	0.130114	-0.264129	-0.364305	0.360855	-0.0878699	0.0107124	-0.0884254	-1.46306	-0.100676	0.545903	0.637824	0.477709	-0.178618
AW465542	PUM1	-0.814192	1.17933	0.423692	0.582854	-0.688732	-0.428318	-0.195822	-0.000141754	0.227764	-0.639421	-0.210073	0.204174	-0.589203	-0.619222	-0.35299	-0.0664663	1.67031	0.0273137	-0.682106	-0.283082	0.473997	0.98116	0.234228	-0.435055
BF044744	NFKBIZ	-0.286983	0.456404	0.430045	0.393928	-0.500636	-0.54653	0.0895359	-0.00989676	0.261075	-0.354823	-0.251651	0.264847	-0.637072	-0.45366	0.483436	-0.192677	0.322245	0.162996	-0.338745	-0.0599972	0.195459	0.806165	0.217094	-0.450558
AW461636	THBS1	-0.60358	0.182036	0.308654	0.293745	-0.46634	-0.421791	0.47946	0.294293	0.422625	-0.0923821	0.245491	0.518325	-0.34253	-0.322629	-0.486775	-0.0107177	-0.237276	-0.289875	0.0659822	0.000781028	-0.0993688	0.290812	0.463541	-0.19248
AW462244	RXRB	-0.599402	-0.0581917	0.371887	0.357016	-0.57322	-0.551339	0.49726	0.205908	0.709302	-0.172189	0.00148301	0.0703357	1.05226	0.963458	-0.186305	-0.648784	-0.153363	-0.347585	0.108743	-0.0103199	-0.145728	-0.347488	0.218252	-0.761996
AW462740		0.0632764	0.658226	-0.00465621	0.288199	0.059005	0.0962249	0.48357	0.0683974	0.289614	-0.0702477	0.0920137	0.207717	0.245479	0.352134	-0.952184	-0.922819	0.876685	0.605429	0.275924	0.107185	-0.646968	-0.94687	0.183988	-1.40932
AW463326	RNF157	-0.384813	-0.151643	0.110539	0.0821363	-0.755115	-0.574756	-0.157103	-0.521473	0.00982508	-0.220731	0.0836789	0.504127	-0.678228	-0.616869	-0.276031	0.299451	0.377945	0.370448	-0.0841732	0.110196	0.798369	0.608615	0.933912	0.131693
AW464079	WDR22	-0.512741	0.062091	0.421354	0.425809	-0.486309	-0.29147	0.241976	-0.121475	0.0113865	-0.129887	-0.0121552	0.456877	-0.351401	-0.290263	0.220181	-0.227212	-0.211811	0.166721	0.076655	0.391065	0.236365	-0.0199147	0.384568	-0.440411
AW464604	ERLIN2	-0.650925	0.112482	0.695221	0.202717	-0.472361	-0.565524	0.512967	-0.0349043	0.811765	-0.249388	0.300873	0.300932	0.169039	-0.19765	0.14597	0.3449	-0.379308	0.103908	-0.649339	-0.220775	0.092075	-0.138118	0.447079	-0.681636
AW465179		0.704792	0.913152	1.39219	0.694307	-0.503955	-0.791537	0.133136	-0.415878	0.206811	-0.394442	0.0529109	0.135325	0.0268768	-0.600451	0.529874	0.0632032	0.0795721	-0.316571	-0.562409	-0.401066	0.172654	-0.48205	0.135714	-0.772158
AW465737	ACOT11	-0.760774	-0.182048	-0.00626764	-0.35576	-0.41104	-0.221308	0.135047	-0.0586337	0.598863	0.186214	0.402817	0.84868	-1.11784	-1.26409	0.568047	0.554833	0.102172	0.344874	-0.173578	0.207904	0.831894	-0.297665	1.14271	-1.07505
BF044586	NFKBIB	-0.202218	0.443621	0.837283	0.609312	-0.462996	-0.395417	0.38729	-0.0316373	0.135013	-0.168384	0.103663	-0.00457393	-0.063444	-0.375656	-0.0242374	-0.135853	0.0112791	0.21574	0.0880033	0.116101	0.364575	-0.550158	0.305213	-1.20252
AW461458		-0.265458	0.075397	-0.39436	0.246218	0.475889	0.489869	-0.216825	0.342393	0.187373	0.151457	0.0260447	0.383057	0.243206	-0.135031	-0.0426358	-0.0505661	0.384234	-0.979709	-0.0518241	-0.29329	0.269431	0.148528	0.0895847	-1.08298
AW462161	PITPNB	0.186812	-0.039011	-0.438832	0.0265161	0.654325	0.593907	-0.979084	-0.133077	0.106926	0.194833	0.193795	-0.223766	0.777605	-0.512257	-0.735343	-0.218259	1.04739	-0.567345	-0.0663773	-0.364307	0.600215	-0.312976	1.21657	-1.00826
AW462799	NAP1L5	-0.00916092	0.691928	1.33045	0.626612	-0.352867	0.016365	-0.361638	-0.070703	0.594226	-1.013	-0.578788	-0.621212	-0.0586732	-1.32594	1.20433	0.0757936	0.42666	-0.00540529	-0.457828	0.059459	-0.51345	0.285003	-0.047039	0.104868
AW463669	CXXC5	-0.288103	-0.203119	-0.644151	-0.0341191	0.535291	0.140731	-0.0592602	-0.324361	0.697766	0.436139	0.066451	-0.583263	0.76747	0.664371	0.175601	-0.0165715	0.437554	-0.778238	-0.940113	-0.778569	0.754529	0.516077	0.404567	-0.946681
AW463892	GNPDA2	-0.226743	0.533654	0.246298	0.328771	0.192712	-0.0819982	-0.214936	-0.0247608	0.513608	-0.281813	0.0427698	-0.496227	0.246227	-0.34148	0.310578	-0.158223	0.254832	-0.631767	-0.472946	-0.350535	0.273298	0.160862	0.696341	-0.51852
AW464504	MFGE8	0.132687	0.597317	0.319539	0.610809	-0.715572	0.288906	-1.26345	-1.54046	0.927896	0.366114	-0.391947	-1.17139	0.842284	0.446203	1.35813	1.65103	-0.381053	-1.31161	-1.6927	-1.60698	0.963592	1.06577	0.679572	-0.174673
AW465183		-1.6794	-0.589371	-0.362143	-0.573946	0.455666	0.0576311	0.59277	-0.236526	0.548541	-0.506428	0.282676	-0.312003	0.0458293	-0.737179	-0.050656	0.852381	1.56239	-1.13066	-0.163186	-0.361493	1.12452	0.367535	1.474	-0.660943
AW465935	CAPN6	0.295193	0.0634621	0.0179271	0.465997	0.588461	-0.0329654	-0.506081	-0.0505462	0.103121	0.00855738	-0.359881	-0.484398	0.800073	-0.262735	-0.144464	-0.370068	0.70968	-0.99601	-0.276283	-0.375356	0.824884	0.387877	0.52343	-0.929875
BF042773	CTBP2	0.727774	0.411728	0.367122	0.609245	0.62309	0.0968068	0.239336	0.0185818	0.811807	-0.181877	-0.0251201	-0.938842	0.213268	-0.503585	-0.167802	-0.87093	0.828633	-0.912316	-0.531158	-0.405164	0.0768931	-0.281159	0.765628	-0.971959
AW461726		0.55383	0.537165	0.268937	0.798425	0.433804	0.345232	0.701059	-0.28465	0.12527	-0.19712	-0.213233	-0.85843	0.63531	-0.301511	-0.789278	-0.730249	0.652007	-0.656654	-0.251954	-0.417691	-0.633089	0.0946875	0.825247	-0.637115
AW462343	NDUFS8	0.536109	0.747984	0.61908	0.239792	1.7945	-0.0562591	0.473317	-0.0624743	0.283785	-0.799609	-0.228749	-1.25692	1.15048	-0.555682	-0.931682	-1.09134	0.500825	-0.874417	-0.387692	-0.904841	-0.193819	-0.29279	1.98404	-0.693636
AW462979	UBL7	0.364716	0.406885	-0.164114	0.166701	0.799071	0.45681	0.0941905	-0.0139154	0.185994	-0.0702758	-0.0604797	-0.715184	0.57033	-0.0634794	-0.837437	0.151521	0.511144	-0.649259	-0.277743	-0.572808	1.03125	-0.378947	0.252568	-1.18754
AW463771	LOC100139208	0.329482	0.716168	-0.165071	0.0115262	0.392758	0.282977	0.23048	0.0628874	0.416275	0.223406	0.256571	0.129166	0.337991	-0.500318	-0.498958	-0.295084	-0.0405306	-0.424668	-0.269841	-0.232497	-1.12642	0.058126	0.768747	-0.66317
AW464225	DDX19B	0.421997	0.294323	-0.136981	0.319439	1.08915	0.454508	0.549942	-0.181771	0.502243	-0.142523	-0.0222012	-0.778627	0.674196	0.118072	-0.553773	-0.264788	0.197626	-0.19274	-0.541542	-0.588906	-0.673923	-0.0177889	0.382611	-0.908538
AW464987		0.706263	-0.209904	-0.365198	0.121793	1.19413	0.836915	-0.246517	0.152243	-0.629469	-0.747276	-0.690798	-0.750556	-0.843824	-0.227369	-0.480197	-0.918003	-0.585035	0.746298	-0.488394	1.113	2.45023	-0.00938112	-0.0485968	-0.080349
AW465496		-0.221867	0.591806	0.00941837	0.142226	0.430041	0.434537	0.385797	-0.145928	0.939985	-0.0611138	0.230853	-0.35572	1.21446	0.680158	-0.0551573	-0.22105	0.155938	-0.861088	-0.537799	-0.590656	-1.6682	-0.160814	0.366916	-0.702741
AW465956	C16H1orf93	0.861805	-0.0406004	0.287665	0.230965	0.757393	0.0749746	0.352826	-1.20991	1.33101	-0.361592	0.0299379	-1.27815	1.85661	0.765326	-0.661181	-1.22439	0.569436	-0.602291	-0.4537	-0.820632	0.0603642	-0.339858	0.474009	-0.660012
BF046014	PRDX1	0.234509	-0.381254	-0.249904	-0.0804572	0.716289	0.0673024	0.335987	0.0211043	0.916648	-0.991311	-2.97637	-0.149493	0.317277	0.0766848	-0.938366	-0.769211	1.13698	-0.0759844	0.951604	0.0435245	0.858597	0.420355	0.985565	-0.470081
AW461557	C18ORF10	0.465243	0.452804	-0.0889695	0.87064	0.258686	0.243483	0.128184	-0.0212699	1.02195	-0.336894	-0.178317	-0.566447	0.255951	0.00784579	-0.557749	-0.458972	0.444318	-0.558953	-0.431105	-0.37094	0.316791	0.225738	-0.11609	-1.00593
AW462107	SEMA4B	-0.288624	-0.504216	-0.732335	0.261622	0.519134	0.191274	-0.194367	0.518757	1.58931	-0.22185	-0.214788	-0.40843	0.116619	0.244407	0.0347975	-0.390189	0.383793	-0.699032	-0.494068	-0.426042	0.943649	0.268807	-0.0883215	-0.40991
AW462662	NGLY1	0.140047	0.71846	0.32024	0.896593	-1.0821	0.582606	-0.463182	0.971102	0.747329	0.416936	-0.569948	-0.0155777	-0.11026	0.408642	0.225971	-0.198608	-0.394653	0.519201	-1.58466	0.371964	-1.83889	0.196448	-0.662296	0.404627
AW463679	CDKN1C	-0.261031	-0.276347	-0.521174	-0.0438467	0.436879	0.412979	-0.0144873	-0.131783	1.42333	0.104778	-0.219513	-0.232197	-0.0487623	0.232886	-0.360807	-0.321581	0.201203	0.151294	-0.215051	-0.253736	0.469147	-0.00889081	-0.0268651	-0.496421
AW463901	DYNC1H1	0.255933	1.76762	-0.592803	0.399315	1.06912	-0.1108	0.191257	0.46449	1.06535	-0.402413	-0.133385	-1.09932	0.495488	0.186406	-0.737763	-0.906101	0.108919	-0.40865	-0.146992	-0.54236	0.297113	-0.340987	0.11098	-0.99041
AW464674	BRD2	0.124241	0.0634637	-0.665593	-0.0113536	0.128986	0.395933	1.06251	-0.218937	0.835849	-0.0614422	0.479783	-0.519521	0.635855	0.0050561	-0.229466	0.139643	0.418875	-1.70158	0.0551246	-0.255386	0.519107	0.571438	-1.41099	-0.3616
AW465281		0.284151	0.292764	0.930528	-0.535233	0.56607	-0.418826	0.542419	-0.0217841	0.270773	-1.20986	1.23073	-1.15671	1.52737	-0.130415	-0.750654	-1.24941	1.85251	-0.52373	-0.225261	-0.710428	-1.09389	-0.686165	2.22022	-1.00518
AW466075	TP53I11	-0.692652	0.187887	0.385755	-0.439374	0.483341	-0.612084	0.774856	-0.426956	0.2987	-0.256289	1.04865	-0.195465	0.651852	-0.245567	-0.421789	-0.154905	1.63508	-0.660937	-0.897621	-0.640071	-0.121742	0.365516	1.59388	-1.66006
BF040704	CD93	-0.49589	0.18992	-0.240007	0.56001	0.310921	0.641772	0.467133	0.136862	0.315082	-0.415047	-0.053889	-0.924781	0.41995	-0.538859	0.780325	-1.22379	0.195763	1.0313	-0.675205	0.522287	-0.656335	-0.40736	0.349007	-0.289167
AW461809	TOMM20	-0.198461	0.714448	-0.276179	0.420229	0.361968	0.608135	0.334147	0.304596	0.482739	0.262743	-0.124904	-0.856935	0.54523	-0.218054	-0.950619	-0.143055	0.291354	-0.112154	-0.114932	-0.207482	0.0416448	-0.180956	-0.155015	-0.828488
AW462355	SDF4	0.138543	0.511511	0.498113	0.763654	-0.0420244	0.453343	0.848279	-0.807786	0.546882	-0.248861	-0.00791873	-1.11037	0.655349	-0.206058	-0.682152	-0.360338	0.802138	0.0719993	-0.323018	0.211793	0.189623	-0.643434	-0.267683	-0.991581
AW462985	RPS8	-0.595854	-0.39767	-0.544817	-0.0911436	0.165673	0.158084	0.45172	-0.155038	0.999061	-0.693519	0.540368	-0.34105	0.332774	-0.521418	0.0365912	0.396334	0.925909	-0.695796	-0.455984	-0.432804	0.416867	0.682111	-0.49138	0.310983
AW463620	PSMF1	0.277582	-0.354793	-0.0851139	0.139711	0.439287	0.290736	0.420323	0.0356161	-0.0119543	-1.08282	0.253895	-1.13073	0.736006	0.0582004	-0.244005	0.165782	0.302533	-0.191286	-0.622834	0.37752	-0.0159898	-0.0264613	0.610176	-0.341384
AW464400	LRRFIP1	0.0441035	0.073663	-0.498868	0.643894	0.0667191	0.435925	0.0412935	0.142936	-0.08203	-0.477121	-0.235666	-0.383098	0.234089	-0.200285	-0.189612	-0.317285	0.658483	0.173572	-0.413783	0.0900545	0.0752258	0.162314	0.399401	-0.443927
AW465114		-0.444791	-0.234405	-0.44616	-0.27765	-0.509098	-0.539359	0.6684	-0.765528	0.117144	-1.51598	0.860099	0.356698	-1.81469	-2.4126	0.255511	0.98038	0.772383	-0.3657	0.049713	0.601339	0.915839	0.933922	1.66945	1.14508
AW465435	OCEL1	0.0850336	0.458424	-0.391779	0.238618	0.531461	-0.486945	0.526776	-0.21896	0.0264511	-0.985862	-0.0204634	-0.990847	1.18619	-0.364962	-0.496431	-0.542756	1.66097	0.117231	-0.32157	-0.0878806	-0.176549	-0.0570685	0.640269	-0.329345
AW466080	AFF1	0.394191	0.477172	-0.157883	0.610599	0.254937	0.359082	0.457008	-0.0838286	0.0118464	-0.414899	-0.435645	-0.373587	0.538827	-0.359038	-0.155971	-0.688897	0.691271	0.0759403	-0.465321	-0.122268	-0.372973	0.10647	-0.00631248	-0.340719
BF045945	SPIN2	-0.437576	-0.12314	-0.466841	0.430188	-0.230748	0.423381	0.302733	-0.0444698	-0.213269	-0.542931	-0.165322	-0.0852452	-0.0391936	-0.454348	0.0386612	-0.480478	0.707815	1.22543	-0.375054	0.164982	-0.12015	0.26145	0.181306	0.0428178
AW461463	MPP3	-0.983305	-0.066769	-0.886606	0.0802308	-0.667156	-0.296617	0.309735	0.0663887	-0.0359906	-0.552787	0.609684	0.38333	-0.0048338	-0.406003	-0.72287	0.491385	1.05094	0.643513	0.11427	0.125058	0.534339	0.55471	0.608018	-0.948665
AW462111	YAP1	-0.151555	0.314499	-0.30366	0.557197	-0.17347	0.417476	0.121791	0.196112	0.0845932	-0.219586	-0.0693094	0.237427	-0.0652427	-0.413148	-0.272218	-0.415811	0.565788	-0.401361	-0.381851	0.332204	-0.0794213	0.398977	-0.193857	-0.0855753
AW462811	FAM127	0.108687	0.763566	-0.168314	0.0379938	-0.320265	-0.115087	0.44515	-0.113436	0.523479	-0.372498	-0.460955	-0.404872	-0.134475	-0.876034	1.66096	-0.648338	0.999511	0.0906567	-0.472911	0.215278	-0.473042	-0.127961	0.219735	-0.376834
AW463516	PRDX2	0.353696	0.921145	0.687633	0.680275	0.169123	0.557532	0.629241	-0.260354	0.516143	-0.53153	-0.0969746	-1.45892	0.710558	-0.18927	-0.941709	-0.613851	1.27493	0.593955	-0.11036	-2.29233	0.00812265	-0.565535	0.300261	-0.341783
AW463912	FKBP1A	0.129445	0.482908	-0.0997729	0.11395	0.473615	0.226942	0.661151	-2.32952	1.10612	0.335815	0.208754	-1.0686	0.837775	0.129086	-0.613852	0.162492	0.321133	-0.311855	-0.492461	-0.139589	-0.158273	-0.083809	0.338594	-0.230047
AW464537	MRPL51	-0.460027	-0.0156326	-0.793042	-0.140448	-0.000992029	0.17483	0.241434	0.14034	0.0545168	-0.380432	-0.0826813	0.22588	-0.085644	-0.444832	-0.748615	-0.0369906	0.681867	0.408656	-0.0451708	-0.301078	0.574946	0.162857	0.615603	0.254656
AW465203	CEP63	-0.287797	0.348728	-0.136198	0.455207	-0.38885	-0.0169805	0.32229	-0.0271975	-0.243428	-0.699354	-0.261141	-0.263743	-0.0407639	-0.42474	0.0251328	-0.395466	0.780497	1.4178	-0.193279	-0.142675	-0.0758057	0.211065	0.143416	-0.106721
AW466082	USP20	-0.414302	-0.496218	-0.279709	0.297999	-0.253891	0.227298	0.178539	-0.299419	-0.0285087	-0.301983	0.25453	0.148234	-0.0984792	-0.459586	-0.380395	-0.161077	0.552874	1.43174	-0.417596	-0.0582982	0.218006	0.399494	-0.310872	0.25162
BF042775	RPRD1B	0.341526	0.255556	-0.0891214	-0.653115	-0.15147	0.118629	0.276235	-0.446846	0.846091	0.3834	-0.249983	-0.754252	-0.00205879	-0.707488	1.30714	-0.953316	0.551442	1.62853	-0.771923	0.60043	-0.86143	0.320872	-0.461132	-0.527718
AW461736	GALM	-0.251701	0.049585	-0.444515	0.44788	-0.285336	0.135638	0.0402463	-0.0439604	-0.0167423	-0.429213	0.0520576	0.012154	0.0469399	-0.357938	0.422713	-0.0800229	0.528254	-0.395632	-0.543626	0.138527	0.207723	0.411467	0.212617	0.142887
AW462539	MAPK6	-0.099859	0.78707	0.438905	1.39793	-1.51493	-1.03677	-1.46681	-1.64815	1.07136	-0.3556	0.536039	0.11696	-1.48455	-2.00709	0.537009	2.01614	-0.761482	-1.71135	-0.988082	-0.766154	1.6456	2.12509	1.96366	1.20504
AW463026	SIK2	-0.198688	-0.136203	-0.627551	0.165804	-0.167856	0.263727	-0.191028	0.0403536	0.591947	-0.24882	-0.0779481	-0.395387	0.26032	-0.156506	0.273702	0.137537	0.0717755	-0.59109	-0.444573	-0.37205	0.446138	0.494837	0.805157	0.0564011
AW463793	NFATC3	-0.618613	-0.0625467	-0.426635	-0.151737	-0.122972	0.0136713	0.646056	-0.0693085	0.146189	-0.378555	0.235449	0.0586183	-0.0220174	-0.476574	-0.287688	-0.182214	0.429232	-0.216418	-0.122418	0.184433	0.266101	0.299579	0.541273	0.317094
AW464412	CASK	0.255605	0.672048	0.148239	0.872462	0.104081	0.331803	-0.12267	-0.504395	0.579596	0.00287628	-0.227496	-0.343278	0.419331	-0.0552529	-0.249826	-0.531311	0.100709	-0.0768341	-0.57018	-0.0830466	-0.101314	-0.0719734	-0.0404572	-0.508715
AW464996		-0.0823274	-0.120702	-0.313539	0.108344	-0.0843136	0.0652736	0.217	-0.0846903	0.0938358	-0.341576	-0.25795	-0.190337	0.0701036	-0.134246	0.439948	-0.229127	0.563265	-0.200807	-0.395163	0.0280456	0.346842	0.246667	0.302262	-0.046809
AW465506	SMARCB1	-0.151501	-0.161027	-0.326545	-0.231356	0.218369	0.282669	0.171139	-0.384262	0.49461	0.399239	-0.0483319	-0.0986953	0.142131	-0.272095	0.0599784	-0.491391	0.0467353	1.30862	-0.457271	0.066252	-0.273879	-0.0654402	-0.0346794	-0.193265
GAPDH10		-0.93227	-0.47589	-0.714289	-0.0761956	0.0528422	0.368679	0.0360236	-0.674487	0.721566	0.207406	-0.0681632	-0.425253	1.03253	0.668313	-1.00439	-0.546692	0.889518	0.0599431	-0.642491	-0.704827	0.915132	0.674865	0.543304	0.0948261
BF040392	AZI2	-0.198631	0.118703	-0.378831	0.281627	-0.16467	0.413411	0.125452	0.232688	0.406963	0.0290034	-0.129035	-0.337703	0.439557	-0.135716	0.205845	-0.433544	0.264971	0.110244	-0.623238	-0.139162	0.168003	-0.151131	0.27172	-0.376524
AW461581	THTPA	0.254507	-0.22009	-0.435489	-0.0416607	-0.054504	0.304148	0.685242	0.129823	0.805935	-0.355833	0.00332587	-0.59468	0.581592	-0.0282173	0.141634	-0.580815	1.13792	0.264305	-0.365827	-0.0549666	-1.12975	-0.370539	0.282248	-0.358304
AW462183	SLC7A8	0.0864166	-0.0568537	-0.223554	0.464123	0.0794808	0.316635	-0.0531287	-0.521507	0.204784	-0.281862	-0.0397393	-0.132084	0.0291203	-0.308077	0.0668885	0.268304	0.448111	-0.459294	-0.491056	-0.00473858	0.178717	0.10435	0.211572	0.113394
AW462673	SERGEF	0.273156	-0.107374	0.156986	0.0300616	-0.450283	-0.332288	0.40339	-0.441423	1.03212	-0.0783406	-0.00189458	0.307484	0.226653	-0.823188	1.86078	-0.759135	-0.015771	-0.7093	-0.246134	-0.0151696	-0.22089	-0.312473	0.481947	-0.258912
AW463527	STX12	0.259755	0.528424	0.566817	0.765949	-0.304085	0.112746	-0.0166145	-0.284533	0.0799653	-0.677984	0.0966787	0.336393	-0.30517	-0.808128	-0.874152	0.222994	0.272234	-0.532636	-0.599672	-0.388065	0.412429	0.518553	0.31342	0.304684
AW464057	CFLAR	-0.236222	-0.602461	-0.340232	0.370573	-0.0326292	0.242446	0.120352	-0.0462405	0.00298814	-0.404272	-0.0576248	0.138441	0.644128	-0.393533	0.131641	-0.1335	0.47406	-0.406222	-0.398971	0.0186683	0.277268	0.289697	0.101797	0.239848
AW464707	RBMS2	-0.151747	-0.593513	-0.392572	0.386528	0.0922895	0.330032	-0.338062	0.0128578	0.14266	-0.32945	-0.0773944	0.636242	0.263613	-0.631691	-0.461277	-0.189476	0.442694	-0.613901	-0.101402	0.224821	0.737386	0.466325	-0.0438914	0.188928
AW465211	TUSC4	-0.0304722	-0.215077	-0.250963	0.210897	0.109642	0.410974	0.446693	0.0162503	0.389455	-0.25753	-0.0363525	-0.0806771	0.129773	-0.659434	-0.409793	-0.311734	0.620885	-0.724475	-0.110634	-0.189344	0.413868	-0.116133	0.622613	0.0215676
AW465961	SERPINB9	-0.456454	0.288169	-0.6545	0.10949	-0.298306	-0.0748414	0.109918	-0.360868	-0.363092	-0.505489	-0.280423	0.026022	-0.121152	-0.637625	1.26838	1.53795	-0.014748	-0.724616	-0.62534	-0.294838	1.12843	0.936748	0.142003	-0.134815
BF040703	PHLDA1	0.080799	-0.203244	-0.0552699	-0.123395	-0.109369	0.0844838	0.946379	0.0358611	0.278264	-0.191194	-0.122873	0.278901	0.0609448	-0.772064	1.90132	-0.518468	-0.0243734	-0.314125	-0.493918	0.144673	-0.443891	-0.300772	0.31784	-0.456504
AW461759	SIGIRR	0.503297	0.174823	0.0878111	0.0808075	0.309295	0.161992	0.554562	-0.238751	0.954737	-1.13144	-0.45832	-0.466807	0.756576	-0.779411	-0.364758	-0.553784	0.278426	-0.825647	0.0672242	0.398716	0.245442	-0.26659	0.628998	-0.117193
AW462550	PHLDA2	-0.112842	0.0112101	0.233075	0.497313	-0.126952	0.0808194	-0.12109	-0.427439	0.575781	-0.175553	0.620057	-1.88831	-1.04074	-1.96995	0.522023	0.443395	0.875292	-0.42802	0.144261	0.27642	0.590449	0.33251	0.845153	0.243136
AW463035	STARD7	-0.0030321	-0.221585	-0.0532161	0.0140503	0.239305	-0.280867	-0.0630809	-0.410819	0.375331	-0.303319	0.0497924	-0.0655041	0.597325	-0.185022	0.358469	-0.156189	0.602481	-0.806936	-0.468202	-0.383223	0.457743	0.0916537	0.463163	0.151682
AW463804	ZWILCH	-0.189311	-0.0863002	-0.343162	-0.0460776	0.378843	0.687948	0.459498	0.801472	1.06945	-0.560639	-0.186167	-0.191169	0.319053	-0.772538	-0.0724558	-0.628511	0.301375	-0.406979	-0.160127	0.508149	-0.354103	-0.263098	0.0118928	-0.27704
AW464247	SLC2A3	0.15718	0.167743	0.142376	0.316651	0.11406	0.462155	-0.207249	-0.745171	2.13865	0.725002	0.597662	-4.25144	1.51587	0.110592	0.165887	0.516708	-0.75678	-1.57759	-0.59979	0.239547	0.821786	0.716252	0.716047	-1.48615
AW464854	DTD1	0.106568	0.171477	-0.278796	0.122873	0.170554	-0.094948	-0.0423873	-0.470399	1.23326	0.0036414	0.447409	-0.272806	1.19927	-0.0150206	0.322565	-0.292963	0.00769558	-0.76444	-0.437869	-0.933908	0.0592472	-0.0275872	0.242332	-0.455775
AW465516	FCGR3A	-0.0989627	-0.311979	-0.275955	0.272833	0.0613614	-0.208475	-0.318443	-0.21832	0.387324	-0.360714	0.0176051	0.806246	0.30532	-0.613323	0.593344	-0.380415	0.308845	-0.621657	-0.329034	0.508289	0.144153	-0.00955304	0.472143	-0.130634
AW465966	VPS16A	-0.125004	-0.0233061	-0.302767	0.134009	-0.151631	0.211527	0.39847	0.143814	0.993587	0.142308	-0.090399	-2.0439	0.442566	-0.266183	0.166093	0.0507139	0.53081	-0.140371	-0.172979	0.206692	0.0346087	0.277653	0.355309	-0.771627
BF042421	LMNB2	0.190975	0.438583	0.106356	0.27953	0.532098	0.588087	0.174697	0.498696	0.834775	-0.0666426	-0.915276	-0.202335	0.5464	0.0113796	-0.0187105	0.0856039	0.314978	-0.637888	-0.0979223	-1.50107	-0.254522	-0.0519213	0.0120011	-0.867874
AW461483		0.271454	-0.248963	-0.301683	-0.0200889	0.105979	0.248138	0.0969788	-0.301974	0.338394	-0.272372	0.056749	-0.364199	0.412716	-0.195643	-0.249398	-0.217558	0.717134	-0.677016	-0.265455	-0.128741	0.0999191	0.294077	0.152533	0.449017
AW462194	AFTPH	0.453349	0.593076	0.551068	0.564266	-0.0565275	-0.0892883	-0.0226361	-0.168226	0.416498	-0.243812	0.136899	-0.673808	-0.0358359	-0.393912	-0.254654	-0.0714813	-0.016133	-0.488367	-0.588258	-0.574814	-0.0826793	0.329379	0.518491	0.197405
AW462822	XRCC1	0.593869	-0.464721	0.620345	-0.136658	-0.484163	-0.632993	0.653706	-0.455349	1.41787	-0.676884	-0.187751	-0.802016	0.729059	-0.390449	1.51214	-0.720952	0.065566	0.571664	-0.348125	0.268533	-0.536514	-0.432801	-0.358207	0.194833
AW463702		0.0287583	-0.0650053	-0.169755	0.371445	0.217919	0.239514	0.226637	-0.338354	0.330702	-0.374028	-0.206155	-0.25224	0.313608	-0.214044	0.142614	-0.029306	0.546586	-0.451754	-0.440618	-0.388657	0.0748931	0.232019	0.0902559	0.114966
AW463944	KLC4	0.640253	-0.149418	-0.0936679	0.180028	-0.129932	-0.141856	0.142021	-0.221165	0.0668457	-0.470478	0.480715	-0.0450744	0.316981	-0.698464	-1.10654	-0.049599	0.821554	-0.285004	-0.701104	-0.0440802	0.299538	0.234524	0.429376	0.524549
AW464548	CTSK	-1.05014	-0.746807	-0.631051	-0.383329	0.236143	0.220358	-0.0497953	-0.316498	0.339001	0.303969	0.205027	-0.471056	0.879048	0.422105	-0.638608	0.144147	0.847837	0.224937	-0.443617	-0.923784	0.863833	0.472107	0.572576	-0.0764021
AW465307	LPP	0.329833	-0.366653	-0.336084	0.304392	0.230842	-0.151574	0.174535	0.0271311	0.0480512	-0.359935	-0.0389738	-0.0246781	0.156262	-0.46499	0.621336	-0.0784101	0.63648	-0.607355	-0.436601	-0.409156	0.255198	-0.127164	0.461267	0.156249
AW466090	SFRS17A	-0.271363	-0.194058	-0.334601	0.202289	-0.17494	0.00810313	0.149483	-0.234289	-0.239002	-0.24258	0.152256	0.165184	-0.309693	-0.440997	-0.34831	0.42425	0.180947	-0.280676	-0.118602	-0.0747959	0.314192	0.600159	0.6438	0.423242
BF040736		0.234327	-0.427758	-0.00867079	-0.169976	-0.342303	-0.45621	0.775946	-0.406774	0.807178	-0.251949	0.392411	-0.660948	0.28479	1.05087	1.65362	-0.393177	0.0425475	-0.339245	-0.47961	0.243255	-0.495797	-0.762612	-0.223461	-0.0664594
AW461767	GADD45B	-0.0572901	-0.680939	-0.268441	-0.0657792	-0.000117156	0.20104	0.197832	-0.0516121	0.777056	-0.282028	0.534684	-0.187678	0.400851	-0.435312	-0.0677607	-0.174035	0.621784	-0.390932	-0.36445	-0.507357	0.149582	0.227114	0.168091	0.255696
AW462568	DDX5	0.224167	0.0399045	0.164081	0.158239	0.277435	0.0894644	0.545161	-0.290792	0.696135	-0.458575	0.293361	-0.072342	0.064698	-0.724968	0.165089	-1.05343	0.683057	-0.34005	0.318324	-0.37249	-0.299038	0.0653889	0.246486	-0.41931
AW463045	CARKD	-0.318638	-0.446257	-0.653282	-0.824567	0.350447	0.791045	0.539061	0.563288	0.876535	0.252755	0.535606	-0.267549	0.283891	0.206022	-0.391026	-1.05653	-0.132016	-0.891763	-0.373646	-0.473727	-0.00228552	0.707185	0.118107	0.607341
AW463642	RIN2	0.769457	-1.26739	-0.830943	0.190178	0.0640583	0.0617736	0.347515	-0.476049	0.0844007	-0.154067	1.17434	-0.51873	1.32568	-0.903915	-0.300097	-0.509634	1.0015	-0.902028	-0.211311	-0.85871	-0.208731	0.0839873	1.06027	0.978445
AW464423	NAAA	0.197752	0.066252	-0.107996	0.64458	0.224264	0.614254	0.511788	0.568092	0.0294964	-0.258386	-0.0153157	0.0309553	-0.0563351	-0.424534	-0.239371	-0.843007	0.74441	-1.10543	-0.227641	-0.450478	-0.305936	-0.259426	0.476572	0.185434
AW465015	PEX16	-0.0116182	-0.286089	0.0522217	0.361762	0.353055	0.317442	0.19797	0.286824	0.314624	-0.762694	0.276677	-0.306838	-0.258242	-0.735994	-0.12575	-1.63441	1.17479	-0.101643	0.427397	0.0870741	-0.12378	0.332633	0.195428	-0.030842
AW465600	SLC4A3	0.0396214	-0.400658	-0.377699	0.424871	0.123452	0.290065	0.205899	0.0353811	0.30136	-0.0506135	0.254887	-0.0799696	0.211322	-0.4129	0.439462	-0.39555	0.477605	-0.626148	-0.309041	-0.206853	-0.059165	-0.297625	0.370185	0.0421112
AW466094	ST3GAL6	0.237998	0.249258	-0.0316925	-0.494896	0.246348	0.547709	0.379677	0.351098	1.09643	0.0687553	0.47152	-0.4847	0.813884	0.144737	-0.289856	-1.40305	0.207781	-1.11555	-0.418611	-0.5099	0.0798043	-0.333292	0.229439	-0.0428836
BF042280	AGPAT3	-0.490088	-0.291507	-0.478263	-0.111295	-0.0703439	0.128539	0.371959	-0.133469	-0.113852	-0.347183	0.548499	0.30939	-0.539662	-0.626046	-0.102174	-0.581569	0.334207	0.00410705	0.328397	0.293604	0.292682	0.590052	0.468831	0.215184
AW461592		0.570168	0.231535	-0.293418	-0.473502	0.101553	0.467877	-0.174252	-0.358091	0.561197	0.447562	0.22027	-0.295794	0.066058	-0.53789	0.49833	0.334298	-0.182698	-0.294456	-0.299491	-0.397593	0.411982	-0.550934	-0.141097	0.0883869
AW462205	KIAA0319L	0.479389	1.01254	0.238696	0.412606	0.286515	0.355032	-0.0049394	-0.397628	0.260805	0.380863	0.119525	-0.165111	0.181189	-0.366891	-0.0250655	-0.434441	-0.267336	-0.35786	-0.643518	-0.960955	-0.112338	-0.106948	0.298506	-0.182633
AW462683		0.733124	0.70351	1.16241	0.827714	-1.2425	0.818183	-0.337859	0.872634	-0.569852	0.420409	-1.39619	0.532692	-1.19058	0.310129	0.153698	0.518547	-1.20893	0.395533	-1.24154	1.56132	-1.80533	0.876433	-1.69813	0.804575
AW463547	UQCRC1	0.203256	0.607982	-0.160353	0.1605	0.54701	0.455224	0.329043	-0.634558	0.670081	-0.481096	0.111067	-1.13548	0.80024	-0.452635	0.193465	-0.340955	0.166029	-1.03909	-0.403865	-1.65375	0.91554	-0.283455	1.35435	0.0714399
AW464091		0.217098	-0.250808	-0.697764	0.283305	-0.0220099	0.426508	0.137416	0.179431	0.221433	-0.107454	0.0809284	-0.073835	0.338503	-0.180746	0.0649941	-0.489545	0.22074	-0.48284	-0.331001	0.635222	-0.00266953	-0.192292	0.134902	-0.109515
AW464719	N4BP2L2	-0.224013	0.40941	-0.414374	0.966943	0.0478973	0.537786	0.105305	0.0169103	-0.213622	-0.220147	0.20707	-0.169186	-0.0855656	-0.805192	0.0576487	-0.190829	0.437515	-0.694687	-0.577052	0.280706	-0.096443	0.209494	0.433715	-0.019291
AW465216	SLC3A2	0.00278026	-0.0891663	-0.49668	0.13533	0.702396	0.651895	-0.162686	0.0218286	0.922415	0.337029	-0.0943766	-0.351357	-0.312644	-0.710113	0.00445061	0.6123	-0.180021	-0.509556	-0.572623	-0.642634	0.283119	0.360261	0.164545	-0.0764936
AW466097	IGSF2	-0.0123908	0.594675	-0.521579	0.422047	-0.258504	-0.0758077	0.227294	-0.201217	0.196009	-0.249298	0.0943215	-0.381136	-0.324842	-0.681346	0.563799	0.251308	0.13271	0.0219524	-0.614848	-0.0681946	0.206717	0.347989	0.356294	-0.0259534
BF042802	SLC17A5	0.27043	0.172078	1.07322	0.388374	-0.0862662	-0.296203	0.919019	-0.212325	0.595476	-0.79294	-0.278428	-0.469168	-0.194957	-1.25994	1.90011	-0.700752	0.0840304	-0.299684	0.199776	-0.10073	-0.463766	-0.10175	-0.151169	-0.19444
AW461710		-0.536038	-0.0564327	-0.48814	-0.280723	0.0585648	0.112123	0.231285	0.330534	0.820654	0.103205	0.169982	-0.272088	0.100406	-0.35499	-0.159076	-0.196674	0.124386	-0.288564	-0.0832748	-0.0245107	-0.0381182	0.337447	0.193459	0.196585
AW462580	CCDC49	-0.219332	0.273153	0.0503839	0.441818	0.0288199	0.521126	0.105542	-0.151018	0.280851	-0.0437189	-0.0557577	-0.613155	-0.465097	-0.605941	-0.193312	0.306646	0.0982075	-0.0485881	-0.501382	-0.00320184	-0.136175	0.480526	0.107788	0.341816
AW463067	PPP2R2A	0.224875	0.133782	-0.139766	0.100058	-0.353955	-0.0226144	-0.000913713	-0.578313	0.594488	0.113222	0.176693	-0.536176	0.970826	-0.34722	0.206845	-0.246716	0.139322	-0.515853	-0.0233636	-0.156854	-0.297322	0.916029	0.0482908	-0.405363
AW463814	GLOD4	-0.858337	-0.659203	-0.864007	-0.443505	0.0447254	-0.0839115	0.0248332	0.483876	0.989345	0.189891	0.399056	-0.295217	0.300236	-0.0193988	0.0696723	-0.0841417	0.140415	-0.557584	-0.117015	-0.021068	0.0882484	0.457351	0.384139	0.431599
AW464433	GGTA1	0.954963	0.821478	0.726417	0.843102	-0.448706	-0.472966	-0.590037	-0.892878	0.735384	-0.265671	0.12212	-0.674219	-0.86593	-1.52947	0.862329	0.705963	0.0663208	-0.767665	-0.678927	-0.743925	0.570055	0.475108	0.769155	0.278
AW464862	SEC11A	-1.31191	-1.24576	-1.25471	-1.60221	-0.387095	-0.0657448	-0.0112178	0.401092	0.661443	-0.244026	0.294639	-0.487992	-0.378463	-0.414528	0.761219	0.727042	2.85517e-05	-0.974538	0.525362	0.434482	0.749372	1.51132	1.29721	1.01499
AW465529	LRBA	-0.667767	-0.137024	-0.289821	0.163559	-0.352076	-0.290429	-0.49054	-0.26567	0.422643	-0.16858	0.697142	-0.427807	-0.637977	-1.09624	0.489094	0.718722	-0.182278	-0.604279	-0.328578	-0.305164	0.713649	1.12875	0.875241	1.03543
AW465969		-0.721849	-0.252774	-0.482076	-0.288322	-0.811762	-0.732477	-0.603237	-0.883679	0.465672	-0.238079	0.401853	-0.0505732	-0.549068	-0.917374	1.3819	1.71648	-0.442657	-0.970143	-0.783447	-0.445758	1.08334	1.49873	1.36134	1.26397
BF042416	BAT2	-0.110721	0.142707	-0.0475532	0.0185623	0.0226296	0.0223474	0.139358	-0.128344	0.764557	-0.154606	0.0620161	-0.529623	0.503401	-0.230939	0.315123	-0.193374	0.148944	-0.607001	0.0259128	-0.488037	-0.07079	0.31226	0.404621	-0.321451
AW461617	AQP11	-0.155401	0.101097	-0.0591444	0.0630858	0.443423	0.375482	-0.0524774	0.500965	0.294605	-0.235566	-0.179725	-1.3871	0.0711913	-0.151985	-0.538158	-0.165898	1.09663	-1.15049	0.105416	-0.0655631	0.210116	0.36395	0.395815	0.119725
AW462225	HEBP1	-0.0891013	0.00640836	-0.21692	0.24432	-0.341838	-0.21457	0.109416	-0.275439	-0.179801	-0.502145	0.32902	-0.342145	0.0678628	-0.905396	-0.292403	-0.409937	0.8032	0.246621	0.145232	-0.0843693	0.649699	0.433802	0.390891	0.427592
AW462834	RPS16	-0.324945	0.518777	-0.156076	0.109476	-0.100678	-0.22795	-0.213131	0.265676	0.0982914	0.105324	-0.32188	-0.228897	-0.185514	-0.562536	-0.260358	-0.169888	0.777297	0.746809	-0.255991	0.346753	0.242703	0.144014	-0.238074	-0.109201
AW463722	CBLC	0.415551	-0.589499	-0.323956	0.332492	-0.316706	0.389647	0.0197423	-0.405702	-0.291558	-0.0506579	0.0953258	-0.330897	0.536596	-1.05788	0.164562	-0.50067	0.844595	-0.586779	0.225821	-0.145455	-0.0285089	0.752763	0.621887	0.229286
AW463950	PITHD1	0.024942	-0.118605	-0.30778	-0.107351	0.249576	0.139944	0.753206	0.643351	0.621068	-0.0395055	0.0717599	-1.05968	0.406058	-0.104985	0.0780302	0.0610558	0.469545	-0.63814	0.400443	-2.2661	-0.904065	0.553621	0.570003	0.5036
AW464559		-0.0497401	-0.491101	-0.818302	0.329107	-0.0821611	0.35868	-0.519781	-0.102915	0.0811181	0.758608	0.0395102	-0.205925	-0.316778	-0.188019	0.0155324	0.59352	0.459993	-2.31825	-0.104172	0.128866	0.719452	0.396804	0.586261	0.729689
AW465318		-0.203199	-0.170413	-0.364039	-0.303109	-0.21794	-0.0417467	0.50014	-0.289811	0.307416	0.126927	-0.279513	0.177806	0.0646905	-0.455068	0.888991	-0.407058	0.19169	-0.627329	0.183227	-0.165644	0.323611	0.778558	0.052741	-0.0709282
AW466106	SURF1	0.639487	0.388375	0.345363	1.11426	-0.070702	0.409571	-0.229415	-0.161129	-0.208715	-0.1146	-0.423132	-0.135883	-0.0191699	-0.393538	-0.34781	-0.235897	0.503697	-0.474399	-0.157652	-0.29838	-0.290112	0.20678	-0.190215	0.143216
BF044221		-0.230602	0.396113	0.99724	0.0437979	-0.000638772	-0.126371	1.15457	-0.255611	-0.238781	-0.471095	-0.126907	-0.253025	1.29219	-0.968176	1.87062	-0.684544	0.506969	-0.689964	0.123557	-0.58925	-0.570972	-0.407921	-0.200627	-0.570572
AW461795	MCEE	-0.418209	0.252436	0.144826	1.13891	0.109944	0.458125	-0.783775	0.0444944	0.768712	0.451463	-0.315295	-0.679424	-0.88339	-0.96214	-0.133602	0.368644	0.334171	-0.631206	-0.0845378	-0.0895921	0.104502	0.445068	-0.0819842	0.44186
AW462422	ARMC1	-0.213804	-0.118531	-0.352477	0.464034	-0.219358	0.37556	-0.218983	0.277043	-0.200986	0.04272	-0.445808	-0.511415	-0.736248	-1.01942	0.218509	0.182483	0.525881	-0.463995	-0.0765261	0.289116	0.673636	0.613256	-0.0673592	0.982667
AW463078	SCAND1	0.492645	0.534389	0.651311	0.345424	0.235607	0.162444	-0.0775267	-0.255978	0.537143	-0.00415942	-0.472543	-0.408267	-0.0243389	-0.542086	-0.116478	-0.0960925	0.132783	-0.909975	-0.136602	-0.138761	0.369714	-0.064327	0.317306	-0.531632
AW463653	MAFG	-0.238144	0.111729	0.127113	-0.0814526	0.0871362	0.0170431	0.0232273	-0.275512	0.286315	-0.243837	-0.239442	-0.39258	0.102511	-0.28374	0.43073	0.078327	0.696497	-0.598122	-0.173794	-0.573223	0.362567	0.342588	0.12896	0.305103
AW464278	ULK3	-0.291281	0.204476	0.00769647	0.101438	0.0598482	0.0679423	-0.197996	-0.281268	0.612159	0.165044	-0.32504	-0.253714	0.0693537	-0.442563	0.273258	-0.113051	0.291272	-0.401328	-0.0746048	-0.140214	-0.00763428	0.134747	0.297761	0.243699
AW464893		-0.348351	-0.0463158	0.115224	0.620967	-0.341826	0.228169	-0.159143	0.45676	0.442843	0.0274272	0.0119516	-0.0420893	-1.1902	-1.54793	0.284596	0.403983	0.0304346	-0.666994	0.398946	0.570546	0.474753	0.547845	0.666928	-0.93852
AW465609	CITED1	0.691565	0.895602	0.177934	0.627365	-0.717939	-0.617819	-0.81667	-1.14549	0.535001	0.00397976	-0.777614	-0.698758	0.267306	0.181887	0.908021	0.233535	-0.0992252	-1.25996	-0.270458	-0.564395	0.436983	0.545009	0.912086	0.552048
AW465904	VDAC2	-0.191893	0.343991	0.388749	0.685554	-0.0663651	0.279476	-0.0140234	0.583555	0.191299	-0.055815	-0.374997	0.038351	-0.644716	-0.883701	-0.778452	-0.253243	0.353442	-0.296198	0.116857	0.0681761	0.108152	0.260354	-0.0378866	0.179335
BF044467	TMEM126B	-0.481486	0.172389	0.089038	0.261431	-0.153968	0.133218	0.00935048	0.289534	0.385528	0.014157	-0.452487	-0.533955	-0.183086	-0.663704	0.127016	1.17879	0.221653	-0.334467	-0.179498	0.4624	0.0053899	0.0475429	0.0888784	-0.50366
AW461508	TWISTNB	-0.534453	0.476768	0.0386422	0.0671195	-0.289227	-0.100864	0.107881	-0.0363238	0.0294371	-0.128152	-0.365018	-0.118968	-0.200488	-0.803576	0.552569	-0.0811172	0.547288	-0.289287	-0.185664	0.355081	0.39181	0.597385	0.000335432	-0.0311784
AW462245	ZNF143	-0.145731	-0.308205	0.0340778	0.497075	-0.0390657	0.31693	0.261271	0.091359	0.169909	-0.0768535	-0.428784	0.15286	-0.368783	-0.784849	-0.171648	-0.16338	0.381328	-0.26377	-0.104776	0.329586	0.236585	0.769652	-0.471305	0.0865162
AW462694	ZNF333	-0.395462	0.539291	0.263305	0.535074	-0.385644	0.250121	0.296136	-0.0767443	-0.0744045	-0.0465063	-0.248503	-0.195108	-0.440864	-0.424034	0.366152	-0.59715	0.394038	-0.166026	-0.335133	-0.112181	0.490958	0.968841	-0.333424	-0.272735
AW463557	EIF6	-0.0638656	-0.145498	0.383602	0.223812	0.460259	0.505238	0.114211	0.253357	0.589852	0.213026	-0.975558	-0.688851	0.0630517	-0.404412	-0.543054	-0.208106	0.689492	-0.143411	-0.0147089	0.30397	0.0515061	-0.330138	-0.364631	0.0308559
AW464111		0.132819	0.469414	0.325824	0.3504	-0.184606	0.0286673	0.126007	-0.224883	-0.00367814	-0.190287	-0.239184	-0.381915	-0.361593	-0.726371	-0.139363	0.141758	0.291695	-0.0388194	-0.238424	-0.0450724	0.327169	0.400269	0.180655	-0.000482346
AW464568	PIAS3	-0.377514	0.48941	-0.280065	-0.256319	0.0144005	0.157231	0.244676	-0.458409	0.472989	0.175931	-0.392465	-0.54722	0.393891	0.138398	0.196705	-0.267216	0.00565402	-0.583974	-0.144591	-0.231705	0.399614	0.824125	0.0427302	-0.0162776
AW465231	ARPC4	-1.0778	-0.610247	-0.70782	-0.927113	0.177344	-0.31989	0.121584	-0.108517	0.727966	-0.205216	0.0989795	-0.834122	-0.030359	-0.837393	0.825175	0.664483	0.613824	-0.43961	-0.0648299	-0.31656	0.867532	0.630901	1.11048	0.641207
AW465979	ACOT11	-0.216004	0.771576	0.0145322	0.0697192	-0.264206	-0.0131861	0.0691728	0.178174	0.0750308	0.0332895	-0.314606	-0.565027	-0.390464	-0.688594	0.243726	-0.0515069	-0.0845915	-0.151169	-0.348133	0.00427844	0.59931	0.823124	0.101328	0.104226
BF046314		-0.414567	0.357268	0.0101278	0.273988	-0.291634	-0.362724	0.773369	0.0593429	-0.273023	-0.125103	0.192973	-0.444544	0.00867666	-0.603649	1.99767	-0.652917	0.630042	-0.22912	-0.0270778	-0.384614	0.00508646	-0.192316	0.0232574	-0.330518
AW461717	CKMT1	0.0447285	0.258419	-0.446059	0.153452	0.711707	0.614066	0.696872	0.413926	0.495047	0.309804	-0.317656	-0.262817	0.380483	-0.227528	-0.776419	-0.509786	0.221811	0.286385	-0.258955	-0.0363447	-0.285844	-0.0499072	-1.14424	-0.27114
AW462591	ARMC1	1.92872	1.92571	1.19087	2.23052	-1.36391	-1.39122	-0.913961	-1.26971	0.207214	-0.275336	-0.321281	-0.33473	-2.13707	-2.23227	1.63707	2.00772	-0.697825	-1.07015	-0.87638	-0.934358	2.27056	0.105456	-1.21173	1.52611
AW463099	RPL19	0.0530798	0.580759	-0.38317	0.411701	-0.254304	0.0393605	0.614294	-0.28246	0.586256	-0.290968	0.06124	0.107212	-0.621644	-1.40689	-0.133192	0.124136	-0.0319209	-0.314065	0.260571	-0.288117	0.443941	0.292164	0.427439	0.00457801
AW463825	DDX24	-0.169249	0.342076	-0.658087	0.0298966	0.26774	0.226049	0.71837	0.0564527	0.579166	0.194932	-0.354054	-0.44378	0.609851	-0.102355	0.0499886	-0.540536	0.311114	-0.225103	0.0352614	-0.154139	0.168808	0.12762	-1.0183	-0.0517219
AW464457	TMEM14A	-1.0058	-0.567108	-0.957173	-0.494231	-0.276492	-0.0490972	-0.293951	-0.134303	0.508359	0.33415	0.18814	0.477178	-0.554025	-0.307688	0.158512	0.640374	-0.126524	-0.529444	0.0101501	1.13896	1.2837	0.74319	-1.26256	1.07568
AW465059	USP15	-0.536792	0.197538	-0.0894161	0.394955	-0.20581	-0.0212831	0.250299	-0.091627	0.420144	-0.200468	0.193679	0.236119	-0.385572	-0.575262	0.28412	-0.374051	0.251297	-0.201007	-0.0373977	-0.219267	0.412907	-0.0133388	0.111311	0.198925
AW465536	FLCN	-0.265303	0.128824	-0.445098	-0.190149	-0.167265	0.510576	0.196288	0.440172	0.00636241	0.234887	-0.405918	0.241867	-0.698826	-0.211304	-0.0397328	-0.463602	-0.02038	0.0691804	0.114296	-0.173881	0.712045	0.520766	-0.379948	0.286144
AW465987	C12orf23	-2.16341	-1.3011	-1.89593	-1.66911	-1.8099	-1.47788	-1.94197	-1.73299	1.76203	1.37676	1.38959	1.47928	-2.17013	-2.29824	2.8863	3.42816	-1.71908	-1.79231	-0.379988	-0.285041	2.33424	3.07787	1.64593	3.25691
BF042422	MYO1E	-0.554982	-0.20939	-0.434974	-0.123198	-0.448702	-0.112656	0.0430075	-0.349014	0.240238	-0.0341691	0.439177	0.118122	-0.278572	-0.362707	0.678481	0.100992	0.684448	0.138466	-0.378193	-0.272482	0.451707	-0.112322	0.377256	0.399467
AW461514	ANPEP	0.220951	0.38885	0.288033	0.329706	-0.0120436	0.0734898	-0.00117153	-0.0942917	0.59025	-0.248488	-0.238357	-0.1093	0.0667321	-0.287703	-0.211453	-0.346434	0.236098	-0.300687	-0.0801703	-0.258245	0.484685	0.0277087	-0.151597	-0.366563
AW462266	DNASE2	-0.962152	-0.0138595	-0.21872	-0.31931	-0.686379	-0.345374	-0.75163	-0.786301	0.776472	0.272635	-0.463883	-0.199684	-0.00726394	0.121593	0.975174	0.654349	0.0623102	-0.187227	-0.670857	-0.186409	1.18362	1.05399	0.47172	0.227188
AW462844	FAF2	-1.3585	-0.34032	-0.559948	-0.264159	-0.687118	-0.549541	-0.312522	-0.599336	0.417208	-0.224176	0.752504	0.0771792	-1.04028	-1.54862	0.907784	1.2914	-0.077482	-0.187551	-0.0300602	-0.476947	1.46713	1.24254	1.10718	0.993642
AW463590	LOC100129395	-0.303023	0.036086	-0.0466426	0.198539	-0.207564	0.0758512	-0.0793918	-0.266296	0.187515	-0.0758119	0.42214	0.306264	-0.144334	-0.367342	-0.0529709	-0.380261	0.267944	-0.0563769	-0.00896202	0.0739527	0.220694	0.2719	-0.254552	0.182642
AW464121	ATP6V1E1	0.131905	0.147729	0.238674	0.714745	-0.221887	0.0754634	0.138289	0.11673	0.430547	0.0192056	-0.429393	0.102695	-0.254908	-0.401594	-0.622833	-0.261603	0.214734	-0.054352	-0.571799	-0.510907	0.640491	0.368638	0.0597055	-0.0702755
AW464741	TSC22D1	-0.596796	-0.217596	-0.118123	0.503256	-0.575793	0.133009	-0.612019	-0.114061	0.33127	-0.182614	0.536061	0.573773	-0.392703	-0.415481	-0.470235	0.0610299	0.436737	-0.193165	0.157284	-0.127882	0.347499	-0.155432	0.79762	0.294361
AW465340	TGIF1	0.130056	0.515725	-0.229345	0.130005	0.305567	0.104164	-0.031865	-0.159992	0.754212	0.255671	-0.0756789	0.0341668	0.67425	0.533372	-0.140029	-1.2598	0.0120234	-0.0706002	-0.590516	-0.677254	0.0648417	-0.0099661	-0.080363	-0.188647
AW465990	DDR1	0.0633059	-0.135093	0.497932	0.365655	-0.714799	-0.394962	0.0611024	0.146725	0.396786	0.262116	-0.151586	-0.202125	0.385669	-0.16425	0.241837	0.0951826	-0.280644	-0.659593	-0.491689	-0.613827	0.382905	0.590912	0.179167	0.139274
BF044220	ZNF131	-0.570901	0.395268	0.392146	0.427229	-0.0293251	0.165171	0.28937	0.282211	0.30767	0.0838334	0.138055	-0.0490121	-0.0449894	-0.382399	0.0911444	-0.386278	-0.0128759	-0.243221	-0.319605	-0.52878	0.0911436	-0.197514	0.12168	-0.0200205
AW461727		-0.894365	-0.986839	-1.32421	-1.02506	0.185513	0.0851512	1.03196	0.753511	0.907067	0.0870016	0.396365	0.103195	0.0749387	-0.87904	-0.241261	-0.38769	-0.12344	-0.498688	0.586487	0.273232	0.458101	0.440393	0.512251	0.465433
AW462434	SLC9A2	-0.394266	-0.372711	0.308676	0.297509	-0.0468554	-0.0321487	-0.0770845	-0.130247	0.321505	-0.282815	0.131315	0.0713141	-0.232135	-0.524872	0.134794	-0.255425	0.565275	-0.155162	0.0321923	0.25379	0.261039	0.266384	-0.222168	0.0820961
AW463119	PABPC4	-0.71876	0.163041	0.177052	0.232305	0.142898	0.171257	-0.182986	-0.215272	0.207224	-0.320477	0.0803497	-0.217736	-0.462092	-0.283331	0.0737775	-0.0878691	0.476954	0.119909	0.0857846	0.0475253	0.424123	-0.0385467	0.079676	0.0451945
AW463665		-0.504021	-0.254966	0.156684	-0.102909	-0.25219	0.232408	-0.221463	0.0730249	0.301906	-0.206474	0.63248	0.192577	-0.464791	-0.405205	0.207059	-0.308953	0.431004	0.0146353	0.150317	0.0281223	0.24563	0.0363965	0.079687	-0.0609589
AW464469	ZNF462	-0.108634	-0.2899	0.425951	0.464561	0.0623483	0.0137342	0.0583478	-0.253145	0.119399	-0.359964	0.0120038	0.29156	0.138685	-0.338738	-0.568574	-0.285297	0.406573	-0.0739525	0.0490774	-0.0449245	0.0129101	0.246609	-0.144206	0.165575
AW464915	USP2	-0.0775678	-0.226809	0.475311	0.394277	-0.0853018	-0.112336	-0.249018	-0.38091	0.123736	-0.43455	-0.0972537	-0.0226982	-0.0437817	-0.304119	-0.0412202	-0.21629	0.826293	0.052602	0.0582291	0.150264	-0.0259731	-0.00635123	0.168922	0.0745456
AW465554	DBI	-0.140018	0.545624	0.245722	0.694377	0.437834	0.637551	-0.521966	-0.109047	0.757554	0.0983836	0.257934	0.949361	-0.691144	-0.973794	-0.50385	-0.590606	-1.3773	-1.07902	0.0294532	-0.242973	0.672634	0.359252	-0.00188108	0.545921
AW465998	COMMD3	-0.228885	-0.417585	0.238255	0.267621	0.095596	-0.0135	-0.0284192	-0.100782	0.24007	-0.369713	0.309276	0.220224	-0.0976653	-0.508105	-0.197377	-0.241949	0.410377	-0.207829	-0.0886665	-0.00437349	0.272612	0.124979	0.0853511	0.240489
BF044364	GJA3	0.266769	-0.0373785	0.325862	0.292288	-0.107425	-0.145742	-0.160628	-0.414162	0.0526325	-0.434078	0.119752	0.44434	-0.442117	-0.743693	0.0917652	0.0890445	0.0675118	-0.565428	-0.226798	0.0191695	0.347139	0.682579	0.213242	0.265358
AW461656	SMTNL2	-0.463684	0.749718	-0.228683	0.629578	-0.125686	0.366713	0.171118	0.773683	0.507541	-0.0947516	-0.0275629	0.18999	-0.185847	-0.683025	0.0887073	-0.939115	0.149814	-0.368425	-0.310809	-0.151669	0.0807401	0.105481	-0.212177	-0.0216501
AW462141		-0.411151	-0.241937	0.148257	0.450034	-0.255108	-0.159973	0.152083	0.0112142	0.0908009	-0.286177	0.0439226	0.0486315	-0.0426425	-0.352757	0.169399	-0.0718018	0.175748	-0.232578	0.219894	0.159338	0.0163491	0.223907	0.034882	0.109665
AW462706		-0.246173	-0.187107	0.309203	0.595434	-0.286972	-0.054552	-0.135701	-0.0781708	0.109382	-0.154458	0.151856	0.247343	-0.115599	0.0746312	0.116613	-0.417799	0.105638	-0.201977	0.0347407	0.048499	-0.135937	0.175281	0.0263262	0.0194987
AW463764	C20orf30	-0.630567	0.0716448	-0.240125	0.492198	0.305223	0.116211	0.29829	0.359942	0.974965	0.0846452	0.0620014	0.00521896	0.744455	-0.160901	-0.093689	-0.938221	0.253182	-0.819212	-0.102042	0.181993	-0.047572	-0.113465	-0.778359	-0.0258151
AW464319	FANCE	-0.0666825	0.224653	0.202073	0.45212	0.0279633	0.00224345	0.219119	0.360333	0.390966	-0.270192	-0.133633	0.0440326	0.326978	0.0342047	0.566294	-0.453756	0.741763	-0.823954	-0.330679	0.173469	-0.493262	-0.365352	-0.327997	-0.500705
AW464752	SFT2D3	-0.217913	-0.604026	0.278778	0.554065	-0.0345173	-0.0939225	0.054398	-0.0480845	-0.0357189	-0.223904	-0.107994	0.378668	-0.26046	-0.227728	-0.335476	-0.378493	0.40857	0.0422191	0.191578	0.420435	-0.080437	0.420613	-0.335959	0.235307
AW465354	TUBG2	-0.166563	0.0117812	-0.0539902	0.556306	-0.0837867	-0.0389005	-0.252558	-0.129168	-0.0478867	-0.518293	0.0537048	0.480601	-0.010456	-0.312556	-0.202033	-0.214613	0.30983	-0.316571	0.125746	0.277278	0.207237	0.147037	-0.0643901	0.242245
AW466008		-0.344534	1.88326	0.0151847	0.119692	-0.210652	-0.163531	-0.656671	-0.156963	0.215839	-0.705151	-0.379599	0.0791586	-0.0504314	-0.475661	0.16067	-0.35627	0.445008	-0.0728438	0.179682	0.27636	0.124998	-0.14456	0.160312	0.0567022
BF044218		-0.122823	-0.52293	0.449394	0.502103	0.0465621	-0.195943	0.0922813	-0.131203	0.0484248	-0.378006	-0.0307186	0.154527	-0.173924	-0.44732	0.156277	-0.542617	0.605117	-0.145711	-0.110323	0.37225	-0.000330614	0.22717	0.0292741	0.11847
AW461820		-0.493514	-0.321866	-0.0446172	0.446941	0.0761084	-0.569304	0.514559	0.365245	0.369678	-0.0920543	0.34412	0.204945	-0.52449	-0.750332	-0.372331	-0.358371	0.352682	0.315429	0.218122	0.603443	-0.0383463	0.398814	0.066555	-0.711415
AW462445		-0.077211	-0.0296491	0.177023	-0.105985	0.181293	-1.6143	0.15204	-0.0912775	1.18109	0.248941	0.433713	0.15102	1.22054	0.490313	-0.0509032	-1.02988	-0.0689107	-0.415458	-0.359307	0.0392189	-0.443207	0.0687203	-0.0588469	0.00101706
AW463124	UBL4A	-0.566927	0.160045	0.736137	0.176194	-0.274724	-1.36934	-0.148034	-0.209674	0.321497	-0.165315	0.544217	-0.175217	-0.385364	-0.455163	0.665566	0.37945	0.0408463	-0.292086	-0.461064	0.175171	0.0629111	0.599288	0.767172	-0.125591
AW463688	ABT1	-0.168836	-0.348349	0.427149	0.418734	0.102689	-0.178306	0.201053	-0.0546654	0.245819	-0.0838307	0.0305386	0.400323	-0.189274	-0.424188	-0.275377	-0.641457	0.402017	0.0295946	0.0991591	0.285079	-0.186921	0.218656	-0.270635	-0.0389724
AW464303	RAB4B	-0.0230477	-0.214199	0.546887	0.35901	-0.170872	-0.951916	-0.0899319	-0.290125	0.446107	-0.00889427	0.211607	0.194653	-0.0182064	-0.256898	0.0081597	-0.900044	0.231859	-0.0530172	0.0243585	0.30743	-0.259333	0.565863	0.0690514	0.2715
AW464924	FAM125A	0.709732	0.584052	0.634525	0.607112	0.18742	-0.519593	-0.109036	-0.388913	0.562511	-0.0411055	0.186228	-0.686877	0.504299	-0.39886	0.0455969	-0.756228	0.216718	0.00748754	-0.177189	-0.1672	-0.638868	-0.13319	0.179589	-0.408212
AW465370	PNPT1	-0.247082	-0.299297	0.598551	0.276105	0.00842888	-0.177358	-0.26635	-0.0289616	0.236181	-0.124664	-0.0746981	-0.24204	-0.0596654	-0.31612	0.465745	-0.782302	0.400649	-0.0641272	0.00268989	0.0487411	0.288197	0.427353	0.135335	-0.20531
AW466006	TP53BP2	-0.24798	-0.416632	0.641037	0.274154	0.348906	-0.941346	-0.307383	-0.639896	0.770293	0.0651069	0.216795	-0.0550954	0.479601	0.367582	0.300674	-1.15355	0.0874063	-0.378766	-0.453425	-0.0323221	0.229921	0.409644	0.289711	0.145562
BF044365		-0.0379162	-0.213435	0.592925	0.429903	-0.0809899	-0.135162	0.05732	-0.224946	0.240734	-0.0935885	0.00854987	0.126472	-0.272721	-0.379868	0.235426	-0.827451	0.400021	-0.0252872	-0.0941889	0.177283	-0.307746	0.456568	-0.0370049	0.00510203
AW461549		-0.904757	-0.830331	-0.0544928	-0.0538036	-1.02738	-1.57023	0.284331	0.10368	0.413738	-0.193003	1.34483	1.20421	-2.98437	-3.08946	0.663135	0.840574	-0.0772504	-0.22755	0.257123	0.715941	1.11012	1.24347	1.33517	1.4963
AW462153	ZNF281	-0.413964	0.167792	0.29298	0.0339368	-0.31604	-0.421932	0.0552519	-0.404936	0.324585	-0.264875	0.417436	0.233548	-0.212949	-0.377925	0.477884	0.0829388	0.161585	-0.218779	-0.342757	-0.0937043	0.252652	0.63224	0.255768	-0.320737
AW462867		-0.0483583	0.515851	0.280531	0.462783	-0.165658	0.0260203	-0.0685829	-0.260488	0.535811	0.0694831	-0.165068	0.113261	0.143648	-0.285711	-0.295015	-0.139362	-0.0500174	-0.455294	-0.407024	0.153057	-0.104081	0.4437	-0.0885782	-0.210906
AW463602	SLC39A7	-0.712756	-1.10283	-0.5075	-0.834647	-0.0834661	-2.41236	0.736928	0.289502	1.11809	0.120574	0.571352	0.536142	0.0324259	-0.1484	0.416376	0.419044	-0.146725	-0.375096	0.397809	0.207798	0.0194403	0.33886	0.421356	0.698082
AW464330	ARF5	1.49969	1.26229	0.283518	0.079722	0.143254	-1.15902	0.440686	-0.0925912	0.466918	-0.600826	0.124473	-0.0431152	-0.292512	-0.984476	-0.132682	-0.433749	0.427381	0.154019	0.0915287	0.251834	-0.964664	0.248039	-0.342596	-0.427127
AW464763	MRPL27	-0.0392195	0.167155	0.0372362	0.227524	0.243947	-0.0256899	0.531712	-0.103817	0.414458	-0.340287	0.0400227	0.183816	-0.326218	-0.743125	-0.779515	-0.0654217	0.608627	0.175438	0.157811	0.467402	-0.134355	-0.269044	-0.167294	-0.261162
AW465363	BIRC6	0.179689	-0.188673	0.557542	0.380742	0.0610497	0.64596	-0.0199476	-0.232233	0.426654	-0.203071	0.141446	-0.0737208	-0.212519	-0.378633	-0.180396	-0.809525	0.362293	0.0104319	0.22934	0.321886	-1.16992	0.711394	-0.329373	-0.230419
AW465914	TMEM50A	0.291666	0.803539	0.538417	0.617156	0.265716	-0.499639	0.0592773	0.0447138	1.77078	1.13829	-0.450278	-0.156829	0.944487	0.890886	-0.133928	-0.674302	-0.210462	-0.3795	-0.83394	-0.808538	-1.58065	-0.0619794	-0.849034	-0.725842
BF044217	ERMP1	-0.24459	0.00442733	0.13427	0.149235	0.0364281	0.0110474	0.417214	-0.346189	0.698229	-0.122463	0.155589	0.283509	-0.0785673	-0.429946	0.363764	-0.183579	0.150736	-0.256545	-0.319649	-0.296562	-0.284347	0.195998	-0.232391	0.19438
AW461746	POMC	0.00871634	0.397716	0.419337	-0.0549539	-0.370232	-0.483429	0.476403	-0.425472	0.387932	-0.168105	-0.42903	-0.102119	-0.336391	-0.401181	0.36765	0.305516	0.112624	0.0516495	-0.843517	-0.0588177	0.398016	0.710794	0.233937	-0.197042
AW462623	GRPEL2	-0.0209702	-0.00984409	0.107165	0.188939	-0.465427	0.167614	-0.418807	-0.0934746	0.0815742	0.0288608	-0.312388	0.311144	-0.331118	-0.39869	-0.590671	0.0299272	0.362373	-0.033461	-0.388271	-0.272523	0.646713	0.690452	0.770098	-0.0492131
AW462986		-0.0388457	0.373152	0.208079	-0.290849	0.2439	0.280904	0.265449	0.125254	0.723701	0.0683435	-0.10509	0.106708	0.6732	-0.502159	0.254889	0.0666279	-0.649041	-0.359021	-1.41831	-0.320556	-0.209063	0.228068	0.532936	-0.25828
AW463524	MYL9	0.871488	0.906318	-0.0108755	0.26794	0.0854234	-0.193671	-0.0349077	-0.294379	0.367988	-0.162262	-0.00182867	0.135038	0.00291275	-0.0392042	-0.655548	-0.197008	-0.0583253	-0.414004	-0.405466	-0.0591564	-0.240853	-0.08961	0.175873	0.0441166
AW464479	RHOBTB3	-0.347462	0.183067	-0.194754	0.143901	-0.0982822	0.755412	0.138448	-0.157758	0.0908497	0.00492232	0.122573	0.22597	-0.412727	-0.779851	-0.227407	-0.294515	-0.48397	0.569682	-0.781805	0.504933	-0.0761438	1.08561	0.198625	-0.169315
AW465072	SNX12	-0.245131	-0.255518	0.104003	-0.571236	-0.221322	-0.691637	0.10071	-0.219736	0.841085	-0.270199	0.303515	0.0070639	0.893911	-0.588606	0.367571	0.328473	-0.419644	-0.139657	-0.771334	-0.0821017	0.351147	0.212142	0.73968	0.226822
AW465564	CSH1	-0.432212	1.14392	0.219563	-0.00295609	-0.417658	-0.0681722	0.566682	-0.376629	0.166711	-0.261537	0.382653	-0.0299478	-0.207655	-0.763003	-0.0373814	-0.197758	0.025971	0.0383053	-0.329068	0.131487	-0.194358	0.845203	-0.298056	0.0958946
AW466014	RPL6	-0.130476	0.250016	-0.1608	0.0675366	0.649279	-0.300013	0.338319	0.157475	0.62814	0.166553	0.271592	-0.141153	1.29983	-0.198883	-0.302042	-1.39776	0.383785	0.17083	-0.69939	0.0961199	-0.342811	-0.326747	-0.0166689	-0.462728
BF042420	PHLDB1	-0.539197	0.0390005	-0.142141	-0.0467455	-0.309368	-0.0202216	0.227372	-0.475302	0.63065	0.0212197	0.0777242	-0.134633	0.805506	0.0370839	-0.0131225	0.288832	-0.167473	0.0561554	-0.572706	0.266281	0.0343209	0.245905	0.0497874	-0.358929
AW461558	CTNNBIP1	-0.0489567	0.437324	0.672998	0.318042	-0.322834	-0.0108475	0.144421	-0.184205	0.11083	-0.17332	0.0379392	0.246255	-0.263485	-0.761864	-0.186774	-0.0191116	0.0841964	-0.0174309	-0.920684	0.318169	0.0371408	0.754701	0.176954	-0.429458
AW462104	DENND3	-0.351508	0.878262	0.274444	0.581805	-0.499201	-0.374828	-0.114365	-0.0390981	0.249346	-0.234308	-0.259144	0.17228	-0.243605	-0.536036	-0.0783122	0.221139	-0.181874	0.185801	-0.61857	-0.0989278	0.360003	0.725811	0.369555	-0.388668
AW462727	KIAA1522	0.363248	1.06435	0.923664	0.529968	-0.429261	-0.574606	0.188749	0.283894	0.127296	-0.410554	-0.107262	-0.0398557	-0.476697	-0.962502	-0.00363452	-0.296595	-0.103432	0.0885489	-0.285916	-0.192386	0.152386	0.630484	0.0702934	-0.540185
AW463774	ACADVL	-0.350562	-0.17013	0.144799	-0.352342	-0.231205	-0.796175	0.337461	0.232392	0.148697	-0.677387	0.748224	0.575623	-1.03987	-1.46493	0.428301	0.467816	0.323431	0.14065	-0.044636	0.592009	0.639513	0.833157	1.04634	-1.53117
AW464162	HSD3B1	1.83054	1.90595	2.79903	2.4781	-0.925059	-1.14695	-0.715177	-0.901436	-0.238631	-0.951111	0.854226	0.626183	-1.65575	-1.70699	-0.864143	-0.830827	0.26137	-0.0506825	-0.0970009	0.325123	-0.272377	0.236599	-0.108771	-0.852221
AW464608	DCTN2	-0.0055459	0.572158	0.837115	0.407194	-0.288677	-0.813889	-0.0165532	-0.449376	0.464374	-0.543832	0.292977	0.179295	0.446681	-0.713338	-0.552294	-0.15557	-0.085826	-0.216472	-0.00177742	0.206819	0.131953	0.369763	0.148914	-0.214091
AW465132	GSK3A	0.0295307	0.28108	0.058788	0.230133	0.115639	0.0844661	0.251652	-0.202109	0.172296	0.0624696	-0.0867169	0.192446	0.0555246	0.080129	-0.856257	-0.0783766	0.125218	0.0507038	-0.251792	0.289411	-0.247366	0.076407	0.13482	-0.568096
AW466054	SDCBP	-0.259594	0.109611	0.373568	0.039272	-0.692575	-0.99003	-0.47443	-0.257673	0.426961	-0.154606	0.767397	0.693727	-0.381886	-0.898806	0.43845	0.150723	-0.388079	-0.465804	-0.237272	0.112811	0.804341	0.810462	0.915201	-0.441768
BF046334	KLHL22	-0.193696	0.783408	0.477061	0.270907	-0.263481	-0.537586	-0.389718	-0.337996	0.345377	-0.177541	-0.121167	-0.0224515	0.144414	-0.355085	0.0776077	-0.407666	-0.266908	-0.0280654	-0.377022	0.0641771	0.441199	0.656858	0.313914	-0.0965393
AW461830	GPX1	-0.241164	0.371547	0.425481	0.569273	-0.545696	-0.625184	-0.0808006	-0.0123089	-0.194825	-0.345319	-0.205001	0.315631	-0.417383	-0.741922	-0.156943	0.332801	-0.0176098	0.190583	-0.0460749	0.463311	0.595227	0.303411	0.172841	-0.109875
AW462302	PPIF	0.288877	0.238912	0.406885	-0.323656	0.916844	0.410243	0.865732	0.307279	0.864861	-0.393952	0.0154049	0.0889483	1.06003	0.384137	-1.34348	-1.13049	0.655717	0.745389	0.218484	0.486072	-0.823049	-1.41	-0.722497	-1.80669
AW462997		-0.414858	0.0377558	0.705469	0.659982	-0.255401	-0.0263161	0.931698	0.542325	0.215877	-0.207845	-0.0778702	0.025758	-0.565987	-0.592375	-0.119946	0.114776	-0.107373	-0.0234443	-0.519354	-0.11992	-0.0719616	-0.149013	0.419465	-0.401441
AW463544	MED15	0.692788	0.322003	0.737242	0.374137	0.0433914	-0.691259	0.0620815	-0.137208	0.0546038	-0.370752	-0.0277165	0.198725	-0.0593715	-0.81453	-0.202046	-0.568505	-0.043538	0.0969389	-0.075795	0.201112	0.310612	0.122651	0.188029	-0.413594
AW464314		0.0315382	-0.39325	0.799941	0.926991	-0.0794697	-0.263884	-0.0784165	-0.357426	-0.136876	-0.419256	-0.0914026	0.386875	-0.205393	-0.456926	-0.0336738	0.31775	-0.0955666	-0.067918	0.24758	0.635208	0.437133	-0.504085	-0.0528797	-0.546593
AW464935	KARS	0.111337	0.393993	0.830465	0.311953	0.806995	-0.291753	0.560786	-0.194894	1.18493	-0.144539	0.11829	-0.403693	1.17536	0.583341	-0.64117	-0.360699	-0.0833914	-0.231126	-1.1348	0.0188069	-0.215569	-0.616304	0.18452	-1.96284
AW465572	BUB3	0.112761	0.0127713	0.270861	-0.0842501	0.457301	-0.501732	0.422214	0.198619	0.703698	-0.208645	0.242003	0.205485	0.787877	-0.376382	-0.284237	-0.633507	-0.276496	-0.151523	-0.0524733	0.255005	-0.255841	-0.45153	0.108514	-0.500494
AW466023	SF3B1	-0.243637	0.240971	0.548438	0.403244	0.1589	-0.148311	0.0105716	0.244804	0.355604	-0.116614	-0.0769381	0.438813	0.103211	0.0375845	-0.680269	-0.176497	-0.949701	0.184592	-0.175541	0.38612	0.207653	-0.347955	0.102	-0.507041
BF040529		0.019639	0.0651795	0.357046	0.341185	-0.472432	-0.137818	0.0949706	-0.00303382	0.0410183	-0.0513521	-0.0887447	-0.0956751	-0.186746	-0.488711	0.64197	-0.168432	-0.00821233	0.129766	0.0024085	0.701129	0.275526	-0.775652	0.157142	-0.350171
AW461432	TGM3	-0.27981	-0.259787	-0.326183	0.524697	0.0110759	0.554466	-0.146145	0.394599	-0.0565373	0.197509	0.188283	0.466635	-0.0696177	-0.364328	-0.0153078	0.19056	0.411518	-0.994936	-0.378962	-0.00390915	0.228973	0.287766	0.198155	-0.758713
AW462076	RAP2C	-0.0270698	-0.757897	-0.378273	0.464568	0.211638	0.494137	-0.0991842	0.117738	-0.41862	0.273643	-0.0945033	0.00412887	0.326735	-0.240215	-0.205171	-0.401405	0.96023	-0.698478	0.0299188	-0.128549	0.27368	0.827363	0.245522	-0.779938
AW462563	ECHDC1	-0.561001	-0.736358	-0.58419	0.186183	-0.172613	0.536635	-0.179325	-0.202792	-0.170739	-0.334329	-0.168525	-0.335597	0.331875	0.112414	0.335276	0.821882	0.00495917	-0.687106	-0.443923	-0.301276	0.794405	0.775405	0.944596	0.0341426
AW463096		-0.23236	-0.223343	-0.539628	0.352176	0.254391	0.089674	-0.794375	0.244983	-0.136346	0.186933	0.644525	0.297961	-0.128165	-0.716503	0.105278	0.186526	0.437408	-1.35034	-0.0801183	0.0109699	0.890663	0.435194	0.731465	-0.666966
AW463799		0.070435	-0.354462	0.0373608	0.667866	0.122009	0.276609	-0.221718	0.278493	-0.191345	-0.0867093	0.198641	-0.1986	0.194258	-0.541769	0.450553	-0.328274	0.496909	-0.542261	-0.202114	-0.250484	0.246147	0.263536	0.235851	-0.620933
AW464308	AP2M1	0.186021	0.164854	0.126306	0.713516	-0.295476	0.0556287	0.556744	0.0106383	-0.250005	-0.620197	0.667636	0.104822	-0.322148	-1.04241	-0.12139	0.139434	0.814717	0.0835383	0.36452	0.320903	0.185655	-0.997753	0.164835	-1.01039
AW464929	B4GALNT2	0.0340548	-0.0383873	-0.0817774	0.662246	0.123415	0.208841	-0.498651	0.272027	-0.319044	0.3462	0.0117557	-0.0289974	-0.0458369	-0.431114	0.467388	-0.289204	0.458397	-0.626744	-0.09017	-0.231239	0.438641	0.609102	0.121651	-1.07255
AW465551	MLH1	0.726876	0.910322	1.95268	1.81966	-0.12871	-0.0133401	0.599278	-0.0564729	-0.35147	-0.299944	0.0105996	-0.281586	-0.3671	-0.678788	-0.678864	-0.677677	0.890616	-0.393454	-0.568232	-0.170865	-0.513078	0.00981395	-0.343413	-1.39685
BF042585	S100PBP	-0.402554	-0.399552	-0.267261	0.391619	0.519009	0.272408	0.0247695	-0.161882	0.636535	0.290077	0.416386	-0.31125	0.853917	0.509385	-1.05959	0.115653	0.0978559	-1.0113	-0.371299	-0.271998	0.393219	-0.200813	0.650246	-0.713577
AW461516	GPBAR1	0.948487	-0.0271269	-0.23866	0.205107	0.644676	0.00075988	0.234037	-0.117684	-0.201479	-0.582055	-0.230961	-0.7351	0.230273	-0.269897	-0.146397	-0.617158	1.46995	-0.594883	0.126505	-0.572929	0.0209288	0.210696	0.884541	-0.641632
AW462265	RABAC1	0.818453	-0.157714	-0.0104876	0.462811	0.476514	0.202991	0.133721	0.107499	-0.125527	-0.850591	0.442139	-0.962316	0.443778	-0.215601	0.0387992	-1.19613	0.626706	-0.98852	0.120714	-0.327121	0.0204457	0.829026	0.927324	-0.816912
AW462749	LOC100848311	1.10549	-0.688156	-0.416777	-0.383125	0.145583	0.481614	-0.461384	1.25707	0.204355	-0.550745	-0.312641	0.265293	0.522286	-0.147341	-0.443312	0.970311	0.00941363	-1.29928	-0.106859	0.126213	0.150297	0.744845	0.125554	-1.29871
AW463419	MTMR3	-1.14585	-0.969542	-1.30719	-0.512563	-0.542344	-0.465275	-0.256161	-0.549305	0.185295	-0.0988065	0.935916	0.813701	-0.484259	-0.581108	0.680757	1.18068	-0.0670939	-1.05573	-0.158834	-0.0547646	1.42255	1.25648	1.36582	0.407613
AW464087	NF1	0.171826	0.425625	-0.241044	0.39686	0.76825	0.639266	0.409447	-0.124258	0.65987	-0.214829	0.185535	-0.361824	0.719109	0.243533	-0.380418	-0.12877	0.167218	-1.06303	-0.592441	-0.761776	0.0340135	-0.0838306	0.0649883	-0.933322
AW464779	C7ORF47	0.420039	-0.36602	0.121976	-0.721641	0.382157	0.575858	0.185174	1.35947	0.495963	-0.340227	0.197079	-0.293477	0.222474	-0.178608	-0.198125	-0.202273	0.418801	-0.877281	-0.657958	-0.399016	0.224111	0.251226	0.24905	-0.868749
AW465277	NVL	0.234613	-0.292471	-0.0739371	0.426401	0.517986	0.0237093	0.367351	0.171116	0.158004	-0.666641	0.205217	-0.80554	1.33212	-0.277408	0.0727612	-0.929143	1.27724	-0.945563	-0.432185	-0.643	0.363422	-0.356809	1.2307	-0.957947
AW465890	TMEM80	0.045917	-0.275298	0.369144	-0.349622	0.373824	0.0425695	0.469031	0.0873801	0.281455	-0.493605	0.450151	-0.604853	0.2824	-0.203398	0.0932555	-0.102006	0.73172	-0.999897	-0.197651	-0.657104	0.596836	-0.174909	0.841268	-0.606608
BF046529	KIAA1191	1.01822	0.966812	0.0787189	-0.0562104	0.141345	0.25604	-0.262304	-0.0937076	0.46707	-0.208048	-0.11522	-0.383805	0.972528	0.707944	0.196996	-0.446991	-0.0271286	-1.12169	-0.586576	-0.646569	-0.1828	-0.0664273	0.292907	-0.901104
AW461333	ADAM28	0.825914	-0.502451	-0.314581	-0.247076	0.444431	-0.0963544	0.407481	-0.581955	-0.337373	-0.808683	0.315675	-0.43011	0.421622	0.284319	-0.93369	-0.460037	1.02371	-0.668759	0.656253	0.936778	-0.233987	0.535134	0.550986	-0.787244
AW461997	ATP5G2	0.356684	-0.478734	-0.382903	0.186154	-0.180791	0.144742	0.33639	-0.230073	-0.374487	-0.443771	-0.0654067	-0.0998723	0.389209	-0.150526	0.0520758	-0.646923	0.215266	-0.667993	2.16875	-0.224915	-0.334122	0.473498	0.583517	-0.625769
AW462406	EIF2AK1	0.199334	-0.0618042	-0.580736	-0.0449462	0.703263	0.440021	0.739936	-0.513407	0.86263	0.0186169	0.420943	-1.0719	0.789566	0.165646	-0.307026	-0.119058	0.0918497	-0.424871	-0.0289505	-0.331389	0.0530995	-0.826202	0.233255	-0.407866
AW463193	LOC790811	2.15648	2.14048	1.96364	2.40462	0.597446	-0.0878054	-0.690439	-0.278693	0.117228	-0.655711	-0.0432825	-0.351958	-0.527373	-0.935721	-1.51507	-1.12494	-0.268119	-1.49375	-0.231792	-0.360444	-0.0277943	-0.253983	0.278106	-0.811122
AW463660		-0.0504173	-0.33598	-0.54155	-0.0520659	-0.136717	0.508126	0.173638	-0.423527	0.404892	0.294821	0.211665	-0.228286	0.284986	0.21518	-0.441954	0.254372	0.209528	-0.375263	-0.0146166	-0.119561	0.0462404	0.0556583	0.181189	-0.120357
AW464485	LOC100847940	0.641537	1.20398	0.729497	1.16098	-1.36474	-1.4121	-0.294917	-1.52069	0.755308	0.159992	1.64082	-0.0486462	-2.40657	-2.43644	1.04407	1.39684	-1.45228	-1.48007	-1.08838	-0.635838	1.34791	0.49622	1.75409	1.80943
AW465077	DFFA	0.291677	0.0906036	0.0850906	0.684414	0.468008	0.368264	-0.203364	0.0948332	-0.187485	-0.294788	-0.0344143	-0.346495	0.103857	-0.154904	-0.0432471	-0.0303564	0.227107	-0.628569	-0.276949	-0.353311	0.338733	0.160998	0.17875	-0.53845
AW465636		-0.722407	-0.809283	-1.0597	-0.27648	-0.485721	-0.128298	0.803699	0.363761	-0.282831	-0.445465	0.406233	-0.0545417	-0.643066	-0.7796	-0.619684	0.0438475	0.997369	0.636125	0.701399	0.734547	0.360723	0.71575	0.253705	0.289915
BF042583	ZMYND8	0.0769616	0.154713	-0.215741	0.567886	0.371229	0.269664	-0.0526563	0.127708	0.338383	-0.163433	0.0927768	-0.364836	0.480705	0.399064	0.0298287	-0.167465	0.105938	-0.825984	-0.174727	-0.15547	-0.289705	0.0918089	-0.232185	-0.464463
AW461666	ZNF527	-0.109682	0.060017	-0.344128	0.731399	-0.164574	0.27964	0.172859	0.169611	0.0868626	0.0886249	0.301377	-0.483054	0.110969	-0.149014	-0.520151	0.0271314	0.103063	-1.3134	0.258435	0.389316	-0.0368958	0.181199	-0.000907362	0.161306
AW462133	EML5	0.424189	0.195094	-0.675035	0.0964967	-0.0412689	-0.307436	1.01337	-0.749184	0.00917578	-1.46137	-0.1612	-0.849484	0.662344	-0.204591	-0.205795	0.128548	0.996216	0.661787	0.378505	-0.511536	-0.0754503	0.167274	1.09618	-0.586827
AW462645	SEP15	0.0184138	0.160395	-0.52934	0.219612	-0.00514815	0.163929	0.406975	-0.0245509	0.0740136	-0.426479	0.0195142	-0.463107	0.26935	-0.0778623	0.439197	-0.365027	0.59353	0.166006	-0.336742	-0.20414	-0.28452	-0.0569285	0.566628	-0.32372
AW463426		-0.249146	-0.352268	-0.449458	0.00925421	-0.210654	-0.0810906	-0.138396	-0.576701	-0.153919	-0.132813	0.409137	-0.16373	-0.140632	-0.354329	0.0121608	0.634141	0.0797808	-0.616268	0.509019	0.0732854	0.604924	0.394633	0.472863	0.420206
AW464104		-0.180112	-0.106182	-0.561055	0.394464	-0.10784	0.249345	0.157107	0.193908	0.473301	-0.504048	-0.176231	-0.251712	-0.0622719	-0.382267	0.373091	-0.0772913	0.302656	0.2074	-0.161995	-0.151848	0.218827	0.216277	0.226865	-0.29039
AW464614	PFKL	-0.563683	-0.532463	-0.992536	-0.169073	0.478554	0.504877	0.280544	-0.511076	0.424062	-0.144873	0.0267458	-0.78424	0.454295	-0.0196256	-0.0888999	0.209907	0.627984	0.153734	-0.160501	-0.183654	0.601876	-0.0753916	0.514047	-0.0506091
AW465187	SRRP130	-0.394517	0.347047	-0.697044	0.310254	-0.201066	0.116603	0.293304	0.333726	0.557287	0.156571	0.419179	-0.212716	0.3273	0.623648	0.116822	-0.0439287	-0.0898923	-0.810637	-0.527737	-0.382931	-0.254341	0.151214	-0.142954	0.00480851
AW465763	TARDBP	-0.628172	-0.930652	-0.824865	-0.756156	-0.666661	0.0667186	0.811346	-0.0474363	0.555113	-0.525386	0.949523	-0.0142759	0.293658	0.476059	0.299504	0.246414	0.0647633	-0.889475	-0.586045	0.138753	0.458139	0.54965	0.16769	0.791794
BF046530		-0.230056	-0.200399	-0.384255	0.722928	-0.11827	0.220205	0.372839	0.00864036	-0.271633	-0.486705	-0.327294	0.00681888	-0.344562	-0.307865	0.0355421	-0.1442	0.254666	1.41679	-0.293105	0.0392757	-0.114873	0.122865	0.128395	-0.105748
AW461365		-0.469641	0.227509	-0.118096	0.204055	-0.583869	0.0256117	0.256619	-0.347086	0.584937	-0.443622	0.361358	-0.497345	0.0852891	-0.329278	0.221674	0.139704	0.468531	0.366393	-0.785219	-0.888021	0.477075	0.306563	0.577685	0.159173
AW461866		-0.0315083	-0.0901976	-0.27189	-0.213897	0.428661	-0.0300693	0.287628	0.362971	0.666649	-0.35128	0.363614	-0.850988	0.229297	-0.667386	-0.331327	-0.259984	0.649273	0.356309	-0.466601	0.11595	0.145274	0.0599381	0.13384	-0.234276
AW462575	AGA	-0.359975	-0.56313	-0.19778	-0.637101	-0.50497	0.0407531	-0.260462	-0.798465	0.38581	0.218877	0.0263439	-0.31858	0.23349	-0.629043	0.5174	0.856616	0.15361	1.03289	-0.851036	-0.367949	0.175265	0.164318	1.15202	0.531097
AW463283	PAWR	-0.279296	0.260137	0.332563	0.671184	-0.357552	0.308119	0.27905	-0.128871	0.481734	-0.40246	-0.0504175	-0.264146	0.311728	-0.0522001	0.12258	-0.224164	0.323334	0.306099	-0.723183	-0.799294	-0.017428	-0.0795566	0.129341	-0.147301
AW463831	FGFRL1	0.173922	-0.00534968	-0.474714	0.375691	-0.0357822	0.0262563	0.30599	-0.242259	0.299133	-0.327047	-0.231262	-0.317674	0.311507	-0.301467	-0.340648	-0.109109	0.372475	1.2966	-0.58119	-0.214268	0.177072	-0.197517	0.390642	-0.350999
AW464140	ALDH3B1	-0.157476	0.0673343	-0.273417	0.334495	-0.119057	0.208002	0.198522	0.0377092	0.0194847	-0.298307	-0.0623709	-0.188581	-0.0974282	-0.177793	0.172603	-0.00533594	0.502845	0.479278	-0.593041	-0.0898298	0.17156	-0.0944652	0.236266	-0.270995
AW464940		-0.30961	0.336401	0.284466	0.430957	-0.523269	0.151205	0.334671	-0.144835	0.153105	-0.632536	0.564079	-0.0360089	-0.480142	-0.831223	0.332987	0.0392471	0.592233	0.348447	-0.369322	-0.825019	0.462867	0.264094	-0.44087	0.298075
AW465754	LOC100851874	0.0761	0.226422	-0.440011	-0.216954	0.677053	0.585514	0.258897	0.0839782	0.757252	0.145911	-0.187043	-0.945004	0.928664	0.77709	-0.414987	0.135243	0.185211	-0.268662	-1.20613	-0.416139	-0.18781	-0.248854	0.0377997	-0.343539
BF042584	TBX3	0.554877	0.597626	0.0394136	0.503268	0.0226026	0.0587891	-0.0836778	-0.218798	0.123988	-0.0623466	-0.109581	-0.0689047	-0.198446	-0.193505	-0.0628166	0.266878	0.362078	-0.17335	-0.588317	-0.407845	-0.0970925	-0.211886	0.112653	-0.165606
AW461530		-0.309356	-0.318398	-0.402989	-2.03704	1.16839	0.913122	0.534582	0.125414	0.825666	0.339545	0.179973	-0.671388	1.1377	0.755246	-0.638405	-0.574284	1.05533	-0.0219494	-0.212091	-0.622437	-0.171555	-0.422832	-0.337012	-0.295227
AW462174	TADA2B	0.157987	-0.0969992	-0.136539	-0.24145	-0.169314	0.0188095	0.433724	-0.297068	0.370236	0.0597997	0.0721801	-0.381832	0.703517	-0.162491	0.0711228	-0.422431	0.290543	0.254501	-0.523136	-0.0793955	0.343232	-0.37348	0.628504	-0.520022
AW462656	RPL7A	-0.326708	-0.285316	-0.120143	0.235088	-0.106066	0.229726	0.868761	-0.282158	0.389206	-0.768314	0.151672	-0.217161	0.621714	-0.653209	-0.442757	-0.419509	0.604312	-0.446004	-0.318269	-0.236362	0.783554	-0.149272	1.1159	-0.228689
AW463344	PRPF8	0.191571	0.0592798	-0.106322	-0.89209	0.304378	0.297713	0.57997	-0.11091	0.741851	-0.0658211	0.11716	-0.359495	0.663473	0.129864	-0.534295	-1.38929	0.607616	0.277921	0.073492	-0.222528	-0.314177	-0.0847068	0.283477	-0.248136
AW463973		0.246807	0.393249	0.0750972	0.463973	0.0202139	0.194155	0.442226	-0.101328	0.121929	-0.356583	-0.119861	-0.00182163	0.402548	-0.270657	-0.0774896	-0.864035	0.33155	-0.188894	-0.507074	-0.199126	0.219574	-0.219967	0.536589	-0.541075
AW464624	AST1	-0.0627474	-0.166655	-0.449992	-0.348825	0.158922	-0.23183	0.472897	-0.157405	0.689174	0.294246	0.147508	-0.0042054	0.468767	-0.186615	-0.565539	0.0239809	0.345294	-0.403365	-0.126561	-0.301592	0.305741	-0.149431	0.55807	-0.309837
AW465293	LGALSL	-0.307077	-0.0532249	-0.382925	0.262542	0.229144	0.575527	0.865266	0.164761	0.319737	-0.235629	0.213803	-0.0784371	-0.0783806	-0.397678	0.0312067	-1.36824	0.360221	-0.200282	-0.533785	-0.209147	-0.0327949	0.295355	0.476505	0.0835298
AW465650	ARSE	-0.297625	0.00596904	-0.485717	0.455498	-0.327883	-0.303857	0.225911	-0.132283	0.0416855	-0.720959	-0.120918	0.335894	0.113602	-0.583903	0.421045	-0.302323	0.515868	-0.0900277	-0.648036	-0.231352	0.922774	0.345469	1.12307	-0.261905
BF040843		-0.297533	-0.0919639	-0.552317	-0.23696	-0.0977487	-0.189429	0.842186	0.144433	0.53768	-0.304072	0.473138	-0.226185	-0.409671	-0.507283	0.361863	0.283666	0.51439	-0.650025	-0.96863	0.249819	0.564369	0.329511	0.411224	-0.180461
AW461375	EHBP1L1	-0.118158	-0.168324	-0.363004	0.380529	0.144859	0.262762	0.0953506	-0.0327487	-0.127993	-0.360063	-0.153079	-0.142336	0.198232	-0.411191	0.391059	-0.487653	0.356245	-0.459556	-0.276472	-0.0873796	0.26565	-0.228518	0.297786	1.024
AW461886	LOC100196897	-0.315244	-0.0678621	-0.565298	0.112014	0.16154	0.250101	0.239808	-0.0267419	0.115047	-0.0875919	0.183931	0.037677	0.117958	-0.329717	-0.313704	0.0330514	0.320431	-0.257188	-0.166043	-0.125317	0.164668	0.132498	0.288139	0.0978433
AW462597	CCL2	0.194561	-0.738336	-0.328106	-0.287939	-0.0401297	-0.361541	-0.132877	-0.439578	0.308776	-0.339287	0.409208	-0.121761	0.847852	-0.46453	0.0407102	0.557466	0.713641	-0.652313	-0.581232	-0.113249	0.780851	-0.0211409	1.14458	-0.375629
AW463209	OXA1L	0.00538618	0.421483	-0.250224	0.486467	0.326511	0.516994	0.610836	0.187415	0.423231	-0.117001	-0.0101089	-0.508317	0.212827	-0.38605	-0.260306	-0.536169	0.468226	-2.33185	0.072822	0.388066	0.384535	0.103002	0.28614	-0.493922
AW463848		-0.0630286	-0.491053	-0.314249	0.089424	-0.0317737	0.0966944	0.524011	-0.504463	0.203207	-0.33466	-0.00588043	-0.104451	0.31644	-0.711176	0.407115	0.168878	0.487553	-0.646335	-0.737831	0.105441	0.652549	0.0727702	0.651049	0.16977
AW464321		0.13377	-0.425559	-0.403412	-0.337125	0.285386	0.22834	0.764716	-0.37742	0.512615	-0.13717	-0.0854298	-0.959064	0.547476	-0.169237	-0.384832	-0.0685116	0.719049	-0.293009	-0.152085	0.179086	0.169015	0.0949549	0.299559	-0.141111
AW464951		0.153398	-0.535615	-0.39799	0.750194	0.0311657	0.242438	0.411022	0.111331	-0.11652	-0.0988551	0.251199	-0.09934	0.365703	-0.551482	-0.27615	-0.254715	0.241873	-0.881713	0.0359738	-0.0597188	0.889455	-0.726448	0.522499	-0.00770398
AW465644	SERPINB6	0.0564469	-0.211664	-0.281147	0.12436	-0.0124912	0.26937	-0.316992	-0.661917	0.339553	0.218581	0.441771	0.00953961	0.207018	-0.276205	0.193832	0.143051	0.240068	-0.746787	-0.490961	-0.268527	0.787846	0.229918	0.0786312	-0.0732949
BF044746	RBM3	-1.135	-0.784861	-1.49309	-2.28099	0.452073	0.52644	0.429267	0.510211	0.87189	0.35939	0.521145	-0.498104	0.190605	-0.105338	-0.22778	-0.00391094	0.357976	-0.143099	0.00516424	0.309034	0.452972	0.596021	0.972438	0.117546
AW461541		-0.806195	-0.750425	-1.07013	-1.3141	-0.349634	-0.740112	-0.551956	-1.15222	0.659613	0.060181	0.703234	-0.210223	-0.0916468	-1.223	1.03208	1.86319	-0.252868	-1.40793	-1.0394	-0.766045	1.96298	1.87579	1.75253	1.81628
AW462186	MOSPD2	0.00184778	-0.76539	-0.324583	0.608373	0.270012	0.550634	0.173742	-0.124546	-0.0797358	-0.156938	0.10733	0.279713	0.344053	-0.430089	-0.411867	-0.221102	0.623346	-0.567615	-0.217628	0.00837293	0.126119	0.368919	-0.376874	0.213905
AW462805	VPS25	-0.142182	-0.326316	-0.293096	0.515624	0.121399	0.348869	0.164217	-0.133548	0.239835	-0.286106	-0.105375	0.190263	0.0732455	-0.371681	0.427745	-0.218115	0.361846	-0.685017	-0.464411	-0.40981	0.562111	0.101494	0.440959	-0.111949
AW463444		-0.183153	-0.22021	-0.61411	-0.331879	0.0130489	-0.251958	-0.0372942	-0.43296	0.216853	-0.235897	-0.0944373	0.396256	0.688749	-0.572629	0.601635	-0.0132351	0.643251	-0.530036	-0.415975	-0.0373616	0.452974	0.0772129	0.683763	0.197391
AW463984	HERPUD1	-0.804783	0.101781	-0.32339	0.056305	0.0696011	0.400334	-0.363145	-0.518851	0.658607	0.264622	0.507224	0.0274628	0.26494	-0.252213	0.392792	0.799371	-0.485587	-1.36316	-0.617126	-0.776638	0.653719	1.11898	0.182122	0.00703946
AW464800		-0.128833	-0.211072	-0.435321	-0.281936	0.575947	0.481046	0.757059	0.542994	1.16373	-0.416082	0.357177	-0.968078	0.539692	-0.0650856	0.0380183	0.0342327	0.1589	-0.693859	-0.017502	-2.02734	-0.215282	0.0877983	0.577669	0.146132
AW465205	MKRN2	0.0796803	0.355358	0.0286967	-0.241623	0.137171	0.287276	0.482045	-0.0744819	0.357439	-0.125569	-0.202386	-0.177286	0.278908	-0.391624	0.436944	-0.229306	0.160454	-0.669981	-0.516317	-0.209375	0.226612	-0.0936806	0.301538	-0.200493
AW465770	SPEN	0.105244	0.422895	-0.281577	-0.00670982	0.107212	0.0995401	-0.0176858	0.0939375	0.247062	-0.0361688	0.0768291	0.365878	0.199937	-0.587797	0.453487	-0.251871	0.0859492	-0.901146	-0.624971	-0.616779	0.222688	0.130911	0.566754	0.146381
BF040840	SLC37A2	-0.117875	-0.820886	-0.335735	0.402908	0.164862	0.459581	0.343562	-0.0660745	0.0421811	-0.180163	0.125682	0.377991	-0.0158452	-0.442778	-0.270003	-0.0506614	0.336067	-0.33221	-0.225284	-0.262045	0.0316145	0.47916	-0.0278444	0.383795
AW461384	RASSF6	-0.221652	-0.532415	-0.788107	0.205574	0.119378	-0.00192296	0.59102	0.157392	0.369129	-0.215477	-0.00675882	0.213409	-0.34508	-0.36639	0.232724	-0.250116	0.7464	-0.54416	0.105783	0.071549	0.141233	-0.0815673	0.405952	-0.00589814
AW461921	ECT2	0.315659	-0.631312	-0.407826	0.182603	-0.00166533	0.0924545	0.312599	-0.21749	0.383362	-0.458205	0.231242	-0.34755	0.00483366	-0.818451	0.430541	-0.129332	0.391305	-0.487183	-0.26843	0.0494363	0.300085	-0.129779	0.411981	0.791121
AW462452		-0.18166	-0.434023	-0.518006	0.161749	0.0655348	0.0485968	0.09804	-0.292134	0.00702917	-0.142467	0.258547	-0.0389236	0.362191	-0.291873	0.0435312	0.112755	0.501971	-0.461062	-0.202116	-0.0731938	0.233609	0.204646	0.306373	0.230885
AW463366	SNX25	-0.162045	-0.634777	-0.672861	0.297935	0.197021	0.332139	0.310422	0.0791664	0.283361	-0.229342	-0.132357	0.249597	-0.0167615	-0.378179	0.492083	-0.0593547	0.361483	-0.553242	-0.318839	-0.147614	0.220082	0.173181	0.310857	-0.00195453
AW463869	MGEA5	-0.719553	-1.25884	-1.35378	-0.472009	0.0178713	-0.253331	-0.0207	-0.0865959	0.600142	-0.237476	0.173107	-0.567356	0.321314	-0.289076	-0.140881	0.232387	0.565524	0.0829722	-0.124893	0.231101	0.926693	1.32142	0.423498	0.62846
AW464152	GALNT6	-0.246082	-0.82771	-0.570897	0.310801	0.176435	0.147021	0.397014	-0.263911	-0.0971485	-0.167474	-0.0350307	-0.0679888	0.0394571	-0.527258	0.011888	0.263112	0.3282	-0.211289	-0.154395	0.0298539	0.724339	0.111724	0.344507	0.28483
AW464974	SLC25A29	0.0947429	-0.325399	-0.587981	0.196999	0.338091	0.266875	0.0283024	-0.0387404	0.0802592	-0.381687	-0.0575494	0.0111276	0.0636754	-0.384286	0.626704	-0.147072	0.343851	-0.494866	-0.29652	-0.210358	0.221961	0.171344	0.380066	0.10046
AW465764	MARK4	-0.0957214	-0.0123478	-0.342167	0.323636	-0.0305021	0.066852	0.103142	-0.440953	-0.00170302	-0.319203	-0.047466	-0.111966	0.0804049	-0.0126726	0.245197	0.345236	0.128339	-0.651321	-0.342644	-0.135676	0.221464	0.394822	0.230057	0.405193
BF042582	ICMT	-0.133136	-0.0270334	-0.0733129	0.474326	0.182593	0.131549	0.127046	0.0280758	0.279558	-0.313686	-0.46084	-0.31432	-0.301095	-0.693945	0.601457	0.186962	0.342088	-0.8586	-0.00131583	0.195527	0.273275	0.132241	0.439504	-0.216919
AW461552		0.00848026	-0.321945	-0.626154	0.434945	0.394502	0.460243	-0.291849	-0.341834	0.606927	0.353912	-0.0794697	-0.0454016	0.668444	0.122708	-0.0786047	0.0475941	0.194793	-0.962398	-0.411293	-0.368336	0.17587	-0.114236	0.374796	-0.201693
AW462248		-0.0688416	-0.267848	0.310815	0.422689	0.20208	0.135001	0.11042	0.507805	0.255593	0.332416	0.160113	-0.730473	0.0558187	-0.538019	0.459353	-0.738492	0.196833	-0.482328	-0.207451	-0.0138375	-0.149284	-0.152528	0.320349	-0.120185
AW462667	VKORC1	0.162749	0.233824	0.00713538	0.449214	0.0520892	-0.448891	0.540661	-0.0845396	0.875734	-0.195912	0.0219083	-0.808746	-0.201442	-0.607121	0.687558	-0.845288	0.194777	-0.0470573	-0.379285	-0.294718	-0.0279253	0.456585	0.481383	-0.222694
AW463251	GALNT3	0.230131	0.307988	0.398363	1.15294	-0.0455094	0.06781	0.0926123	-0.325726	0.235242	-0.00512885	-0.460066	-0.0640219	-0.457737	-0.775358	0.431431	-0.0704607	-0.0183155	-0.554872	-0.314153	0.125412	0.124994	0.149022	0.39714	-0.62174
AW464135	CYCS	-0.44152	0.389595	0.215138	0.654617	0.354515	0.542542	0.771845	0.97436	0.419924	-0.48686	0.383891	-0.135113	-1.66462	-1.6573	-0.566893	-0.284462	0.481049	-0.182453	0.0743451	0.0887089	-0.013351	0.260906	0.727466	-0.906333
AW464812	RFC2	0.0406734	-0.258887	-0.685432	-0.256646	0.34222	-0.655395	0.306712	-0.0243959	1.222	-0.46385	0.0401706	-0.428606	0.550242	-0.245873	0.160533	-0.218963	0.23229	0.0103805	-0.254712	-0.00298302	0.256009	0.11724	0.275722	-0.0584487
AW465300		0.188734	-0.812229	0.165905	0.594453	1.0965	1.12013	0.348193	0.478897	0.611914	0.086309	-1.3395	-0.33124	0.343529	-0.211718	-0.706252	-0.0483354	0.688065	-0.0262042	0.0347861	0.0707458	0.0267116	-0.0426793	0.0750125	-2.41173
AW465777	DCLRE1B	0.245084	-0.243788	0.00589446	0.347533	0.279542	0.242072	-0.217327	0.133225	0.12491	-0.230278	0.0566593	-0.360081	-0.0262428	-0.579765	-0.0472054	-0.338615	0.313484	-0.242291	0.776924	-0.133878	0.142235	0.0574251	0.220031	-0.525548
BF046528	HOOK1	0.36055	0.184713	0.188169	0.711491	0.0587658	0.197763	0.362173	0.522829	0.606182	-0.44527	-0.083168	-0.364042	-0.0551388	-0.758648	0.481937	-0.642242	0.426801	-0.348993	-0.357052	-0.299153	-0.422704	-0.445572	0.0281537	0.0924551
AW461392	AMT	-1.26012	-0.913789	-0.609584	-0.692309	-1.75092	-1.45233	-1.791	-2.04749	0.934261	0.434275	1.71141	1.43627	-2.54178	-2.86162	1.18283	2.21541	-0.220062	-0.465445	0.305312	0.279243	2.18325	2.15787	1.96363	1.80267
AW462038	PLAU	0.268872	0.0454403	0.250385	0.648491	-0.096773	0.0881664	0.0821312	-0.299005	0.323348	-0.192195	0.0942734	0.0367668	0.155156	-0.215907	-0.0456569	-0.194489	0.0885916	-0.246337	-0.488594	-0.041405	-0.0996936	0.0513679	-0.221016	0.00808048
AW462619	MIB2	1.98248	1.64168	2.13564	2.29173	-1.22822	-0.943821	-1.21372	-0.937867	0.0248794	-0.46581	0.97473	-0.0331369	-1.6233	-1.72988	0.0855471	0.323264	-0.063902	-0.716572	-0.259498	-0.49722	0.290107	0.277272	-0.0611306	-0.253241
AW463221	RPS3	0.157361	-0.293428	-0.453342	-0.143308	0.278661	0.0845186	0.56161	0.0455304	0.761194	-0.174439	-0.0183365	-0.501101	0.49272	-0.0985212	0.0321727	0.309728	0.570081	-0.2287	-0.242471	-0.201464	-2.89215	0.667502	0.837255	0.448923
AW464012	MARCKSL1	0.0845199	0.341271	-0.217324	-0.018867	-0.203938	0.097928	-1.27496	-1.19221	0.804162	0.713296	-0.36659	-0.543387	0.570243	1.15842	0.350269	0.745402	0.0931586	-0.189774	-1.20527	-1.01298	0.308341	0.503737	0.160178	0.294373
AW464332		0.605011	-0.481837	-0.248981	0.433276	-0.169886	0.453726	0.265248	0.140852	0.0407884	0.149791	0.299932	-0.0176618	-0.196037	-0.182316	0.722298	-0.632427	0.322284	-0.347944	-0.421883	-0.564958	-0.306045	-0.35739	0.521637	-0.0274778
AW464986	RPA2	-0.119296	-0.199748	-0.059561	-0.310584	-0.274368	-0.0951762	-0.378252	-0.427588	0.857872	0.0957861	0.135655	-0.236995	0.595156	0.137161	0.557807	0.171825	1.76379	-0.792301	-0.683124	-0.479077	-1.08148	0.111833	0.335988	0.374674
AW465652	MRAS	0.0424084	-0.46824	-0.28262	0.160003	-0.323117	-0.0477661	-0.0328048	-0.378511	0.564882	-0.194375	-0.0532005	-0.294709	0.205161	0.108021	0.66247	0.082838	0.105612	-0.41751	-0.239652	-0.239507	0.0574207	0.158215	0.38572	0.439262
BF044749	ZNF266	0.108971	-0.381878	-0.536458	0.0393684	-0.00521878	0.388935	0.404122	0.229256	-0.00409228	0.134538	0.0265101	0.0858807	-0.270019	-0.391098	0.168587	-0.322054	0.134847	0.0513565	-0.37218	-0.0399035	-0.0128928	0.240074	0.331358	-0.00800843
AW461562		0.111247	0.47156	-0.0206748	0.0530693	0.0570036	0.151232	-0.193873	0.181137	-0.0918777	0.0747044	0.43826	0.131878	-0.784845	-0.790398	0.178012	0.19727	0.0482243	-0.380651	-0.497122	-0.488867	0.267911	0.461893	0.216668	0.208238
AW462288	LOC100848346	-0.16218	-0.438005	-0.186077	0.499331	-0.112799	0.462044	0.0347994	-0.0329434	-0.236082	-0.429165	0.524877	0.274667	-0.342361	-0.595358	0.0638257	-0.072818	0.390208	-0.398928	-0.0669727	0.172432	-0.00158242	0.443741	0.301821	-0.0924743
AW462817		1.07289	1.26365	0.56991	0.987997	0.445907	0.2929	0.310031	0.0622137	-0.320459	-0.452447	-0.0831629	-0.384382	-0.744831	-0.730895	-0.865998	-0.598387	0.228681	-0.472797	0.610841	0.178826	-0.253103	-0.163123	-0.252723	-0.701531
AW463475		-0.288054	-0.209993	-0.389245	0.181372	-0.395841	0.081233	-0.0952493	0.165196	0.0402716	0.271327	0.732064	-0.0253636	-0.23192	-0.144651	0.441999	-0.32218	0.0217676	-0.27152	-0.0419584	0.016758	0.0732745	0.213678	0.16953	0.00750384
AW463845	TOR1B	-0.604368	-0.909448	-0.586974	-0.411998	0.172177	0.172787	0.616368	0.45839	0.788878	-0.119568	0.352011	-0.596164	0.0139208	-0.534247	0.0984965	-0.00759343	0.0694668	-0.359437	0.243115	0.32228	-0.111044	0.344222	0.314293	0.274434
AW464648	PSMB4	-0.0106768	-0.526641	-0.755936	0.121652	-0.0346782	0.558695	0.214171	-0.0756919	-0.203524	0.148124	-0.0856051	-0.816907	0.702309	0.303628	-0.0918861	-0.187006	0.580933	-0.0433589	-0.114687	-0.334336	-0.0504536	0.280109	0.417428	0.00434014
AW465213	ARFGAP2	-0.0562679	-0.11656	-0.12144	0.225518	0.0763031	0.015837	0.19658	0.0311841	0.230806	-0.300463	0.440103	0.177294	-0.482528	-0.844071	-0.0899802	-0.20057	0.228356	-0.441967	0.0797346	0.325637	-0.103831	0.239575	0.396598	0.0941533
AW465799	FAM129B	-0.953378	-1.39648	-1.09155	-0.378888	-0.14364	0.234781	0.674202	0.196819	0.365771	-0.139074	0.742368	0.230741	0.107006	-0.144975	0.157519	0.111324	-0.274587	-0.640647	0.254835	0.368231	0.49061	0.713633	0.324423	0.190951
BF046527	CTDSP2	0.715269	0.687788	0.500619	0.611663	-0.0798231	0.0134603	-0.45247	-0.371092	0.264269	-0.0581994	0.105232	-0.794043	0.978783	0.209844	0.236384	-0.226812	-0.0220247	-0.870565	-0.231356	-0.711316	-0.0867398	0.274954	-0.131936	-0.56189
AW461426	PL-5283	-1.51833	-1.22347	-1.01095	-0.605368	-1.79085	-1.52233	-1.89928	-1.82959	0.999503	0.878076	0.244166	1.47436	-2.33887	-2.6766	1.94099	2.49553	-0.134645	-0.442217	0.342374	0.469515	2.40376	2.33336	1.33746	2.07341
AW461927	SMARCE1	-0.50915	-0.0645462	-0.0973988	0.544194	-0.405909	-0.020212	0.0331518	0.0085325	0.0319516	0.0421473	-0.0717839	-0.127726	-0.131398	-0.324314	0.410438	0.530582	-0.191095	-0.500868	-0.517078	-0.900121	0.500905	0.974816	0.332882	0.452001
AW462298	SF3B4	-0.567704	0.290628	-0.57921	-0.103713	0.450678	0.508552	0.527955	0.892377	1.13637	0.659321	-0.192986	-0.949114	0.820941	0.667163	0.10267	-2.32147	0.000282267	-0.764858	0.0279023	-1.37951	0.0306751	0.246941	0.288591	0.207519
AW463229	H19C17ORF81	0.218265	0.492897	0.347723	0.558454	0.145134	0.251394	0.501219	0.215023	0.530994	0.0785258	-0.0964911	-1.039	0.388618	-0.497346	-0.261001	-0.480864	0.336026	-0.446622	-0.336456	-0.694691	-0.119244	0.0630231	0.129463	-0.285041
AW463877		-0.194506	-0.00957538	-0.477745	0.975826	-0.647812	0.284519	-0.16446	-0.360693	-0.275913	-0.0348663	-0.286476	-0.225512	0.279092	-0.283648	0.178651	-0.128896	0.2538	-0.407739	-0.394722	0.0389738	0.343343	0.636243	0.607096	0.295018
AW464164	FBLN1	-0.811614	-0.833475	-1.51571	-0.834076	0.143436	0.354287	0.65515	0.500514	0.738504	0.484596	0.380222	-0.11633	0.310663	0.00404355	1.08284	-1.93091	0.101073	-2.08424	0.430227	-1.9046	1.1558	1.37028	1.21917	1.10015
AW464994	NDST1	-0.462742	-0.231528	-0.499533	-0.111835	-0.0447849	-0.14104	0.00539899	0.128482	0.142821	-0.097844	-0.0201534	-0.099115	0.0489615	-0.288892	0.643046	-0.336271	0.127575	-0.538788	0.599169	0.0913251	0.159618	0.889757	0.0171186	0.0192532
AW465772		0.0455582	-0.382296	-0.136397	0.135726	0.495462	0.406991	0.1026	-0.445871	0.472485	0.234628	-0.367223	-0.40308	1.33319	0.565699	-0.169774	-0.245038	0.456598	-0.432872	-0.0367467	-1.00421	-0.384235	0.0425689	0.0848049	-0.368569
BF044748	PTPRG	-0.459812	0.336125	-0.125333	0.345555	-0.0384201	0.107389	0.265387	-0.0307837	0.452395	0.307527	-0.155562	-0.496876	0.232885	0.140894	0.16944	-0.396669	0.385692	-0.811427	-0.361356	-0.486633	0.206048	0.219952	0.281436	-0.0878511
AW461574	PRPF31	0.0286552	0.412377	-0.114045	0.0596003	0.0187119	-0.0955297	0.110759	-0.540112	0.48614	0.0455444	-0.527407	-0.640848	0.383206	-0.0317379	0.566452	0.0388413	0.508923	-0.840175	-0.596836	-0.331431	0.481155	0.337275	0.0900573	0.150424
AW462134	CXCL14	0.103117	0.588962	0.170291	0.4382	0.30395	0.385325	-0.127488	0.0305114	0.276872	0.0227425	-0.602873	-0.564111	0.17333	-0.360083	-0.490258	-0.194199	0.774463	-0.244579	0.0316339	-0.155319	0.0359017	-0.172651	-0.212916	-0.210824
AW462688	TMEM164	-0.445584	0.318959	-0.171899	1.68794	-0.285413	0.100981	-0.235896	-0.0851392	-0.110578	0.108953	-0.562028	-0.394376	-0.519484	-0.511271	0.142763	0.179956	0.0833937	-0.405312	-0.392777	0.188677	0.540507	0.220278	0.492837	0.0545127
AW463263	SMAD6	-0.0582639	0.395783	-0.37183	0.147273	0.0973451	0.265893	0.196593	-0.269849	0.290663	0.24464	-0.487013	-0.307652	0.0566084	0.132598	-0.424391	-0.0286701	0.292321	-0.189162	-0.191043	-0.0265698	-0.0349903	0.0716493	0.267145	-0.0690759
AW463856	ERGIC3	-0.130735	0.347488	-0.388103	0.265714	0.271887	-0.486929	-0.357595	0.0214098	0.997431	0.346197	-0.466837	-0.295489	0.690965	0.296978	-1.16998	-0.0803145	0.246908	-0.537811	-0.297157	-0.0816401	0.0718433	0.555933	0.0525463	0.127287
AW464822	PPP4R1	-0.109039	0.495934	0.184942	-0.405329	-0.305701	-0.0998994	0.0245189	0.0372498	0.144247	-0.0635133	0.265516	-0.168509	-0.518142	-0.753825	0.197119	0.452255	0.192265	-0.580781	-0.0685632	0.295644	0.311476	0.587076	0.390327	-0.505268
AW465312		0.187335	0.258669	0.276381	0.382093	0.00329561	0.0876148	0.294441	0.202995	0.131619	-0.055222	-0.280178	-0.427352	-0.285322	-0.527875	-0.598368	-0.146814	0.421922	-0.267541	-0.00747819	0.123793	-0.0585894	0.0945185	0.106336	0.0837249
AW465807		-0.0643755	0.128772	-0.000324238	0.159992	-0.530688	-0.144777	-0.0431725	0.341741	0.0101697	-0.0367695	-0.286312	-0.285366	-0.598467	-0.416364	-1.16971	0.531133	0.187682	-0.431191	0.0578188	0.444447	0.505927	0.896181	0.00802266	0.735623
BF046587	NR2C2AP	0.0954271	0.229364	0.211784	0.128081	0.307909	0.074874	-0.0428975	0.0928502	0.319365	0.123664	0.171775	-0.778853	0.517759	-0.213823	-0.034173	-0.247698	0.0696075	-0.596628	-0.480736	-0.358751	0.193464	0.173416	0.359409	-0.315187
AW461433	UBQLN1	-0.582835	-0.122629	-0.405619	-1.11042	0.214551	-0.187551	0.480422	0.829334	0.541321	-0.179106	0.630976	-0.130486	-0.0570523	-0.914815	-0.182817	-0.151678	0.36354	-0.265335	0.464604	0.109762	0.0571568	0.230741	0.381164	-0.0132294
AW461937		-0.379099	-0.30091	-0.70684	0.0929027	-0.109783	0.342438	0.158292	0.525753	0.47242	0.28379	0.20116	0.0408139	-0.461346	-0.0866033	-0.201133	-0.0879973	0.292998	-0.636809	-0.103783	-0.204809	0.0963476	0.430139	0.128199	0.213858
AW462309		-0.219604	0.410748	-0.0995345	-0.205239	0.218905	0.24421	0.461126	-0.247948	0.248784	-0.118927	-0.265803	-0.622243	-0.112347	-0.477348	-0.225538	-0.130997	0.204913	-0.110773	-0.0959048	0.0176913	0.55156	-0.00767935	0.436499	0.145448
AW463302	RNASEH2C	0.112939	-0.00388665	0.266046	-0.401267	0.528574	0.646352	0.134981	-0.126133	0.431897	0.209226	-0.323691	-0.609897	0.0511165	-0.213071	-0.540269	-0.356404	0.640866	-0.253561	-0.0915083	0.18584	0.0325694	-0.098604	-0.19129	-0.0308244
AW464023	TKDP5	-2.09647	-1.03511	-1.40207	-1.67197	-0.712744	-0.548914	-0.83363	-0.164611	0.654597	0.584075	1.1581	-0.0717894	-1.98795	-2.01385	1.71058	1.42919	-0.532537	-0.833928	-0.175891	0.368501	2.25693	2.09078	2.32622	1.50249
AW464343	COL18A1	-0.638167	0.0424994	-0.583031	-0.881014	0.274571	0.255843	0.490645	0.0829883	0.90367	0.651153	0.343313	-0.233425	1.12578	0.806479	-0.13955	-0.0607805	-0.87002	-1.03072	-0.540574	0.0937316	0.198297	-0.0714459	0.0187491	-0.238996
AW465003	NSMCE4A	-0.206603	-0.0507115	0.17658	0.0724927	-0.089603	0.254627	0.0530624	-0.0966358	0.0801248	0.168703	0.493195	-0.243553	-0.151673	-0.515378	-0.327532	0.104465	-0.360708	-0.311906	-0.0106237	0.10113	0.0890148	0.488463	0.169502	0.11357
AW465658	SLC37A3	-0.400098	-0.0483366	-0.153296	0.218598	-0.204267	0.247669	0.362502	0.389161	-0.120149	-0.316046	0.121828	-0.153882	-0.913723	-0.830205	0.38118	0.256117	-0.189098	-0.715647	-0.225364	0.352547	0.315009	0.814139	0.560971	0.250389
BF042580		-0.645133	0.606404	-0.172957	-0.335304	-0.221051	0.0450619	0.125554	-0.367529	0.306185	0.274062	-0.391279	-0.337499	-0.0123201	-0.0114863	0.23448	-0.0767985	-0.376718	-0.374931	-0.342243	0.190756	0.99547	0.43227	0.577445	-0.12244
AW461476	TARS2	-0.407465	0.384833	-0.290153	-0.280395	0.273564	0.258395	0.247029	-0.174331	1.06636	0.54131	-0.112862	-0.203393	0.932773	0.800125	-0.100234	-0.370409	-0.500586	-0.755764	-0.158526	-0.492695	0.192227	0.103397	-0.878472	-0.0747296
AW462144	TRIM56	-0.671581	-0.15046	-0.822531	-0.382811	-0.175018	-0.020495	0.442682	0.0946047	0.478624	0.171964	0.227127	-0.0347783	0.256812	-0.175006	0.19018	0.233237	-0.00179024	-0.189818	0.137032	-0.0383644	0.20924	0.206785	-0.422037	0.436403
AW462700	PRRC2B	-0.48133	-0.635988	-0.265543	0.206715	-0.144642	0.148702	-0.100511	0.0159677	0.105696	-0.0363926	-0.139483	0.406815	-0.3431	-0.63157	-0.0165642	-0.274345	0.380506	0.224151	-0.0657936	0.0796482	0.383579	0.523974	0.210081	0.449428
AW463485	ELF2	-0.212515	-0.0347729	-0.178392	0.0668065	0.0567781	0.268653	-0.0320312	-0.156123	0.315841	0.154173	-0.171856	-0.0350016	-0.0857201	-0.0164255	-0.162549	-0.200606	-0.0296809	-0.186101	-0.163117	0.118597	0.442975	0.402306	-0.301626	0.140386
AW464001	PARD3	-0.287634	-0.26383	-0.0172197	0.104375	-0.0806121	0.177354	-0.0157349	-0.155702	0.0996463	0.0781633	-0.139775	0.139593	-0.125228	-0.412227	-0.127447	-0.151224	0.162768	0.0568828	-0.157281	0.199507	0.404879	0.346174	-0.056155	0.220728
AW464657	LOC100849287	-0.375797	0.145756	-0.15937	0.153256	-0.0315027	0.0225764	0.158518	-0.052209	0.517302	0.284012	-0.137509	-0.135586	0.121003	0.0384901	0.0539905	-0.808419	0.396213	-0.00754778	-0.349584	-0.294462	0.18814	-0.0843948	0.409109	-0.0519826
AW465321	HERC1	-0.636452	-0.20887	-0.282015	-0.61602	-0.398725	-0.317725	0.251274	-0.0816881	0.23465	0.314517	0.114258	0.0429953	-0.535729	-0.26081	0.317521	0.555212	-0.662957	-0.582863	-0.480205	0.102717	1.16432	1.03573	-0.049846	0.980707
AW465700	GPN1	-0.521809	-0.533166	-0.416714	-0.407429	-0.31118	0.0747108	0.508381	0.111257	0.124739	0.504428	-0.120327	0.0339764	-0.0710712	0.0875485	-0.356314	-0.483488	-0.138473	0.0482045	0.0311806	0.0413977	0.386472	0.484076	0.511602	0.411995
BF040885	SPP1	-0.214561	-0.763816	-0.0561917	0.266959	0.0861605	0.353718	0.246782	-0.0539012	0.0992217	0.0766439	0.133809	0.409827	-0.134493	-0.315037	-0.320876	-0.249404	0.377673	-0.0029212	-0.101738	0.0598898	0.0750935	0.192112	-0.170157	0.00520368
AW461344	GALNT12	-0.66764	-0.566715	-0.77168	-0.642962	-0.14739	-0.0725555	-0.123192	-0.0453736	0.669282	0.102911	-0.47004	0.063785	0.402918	0.481624	0.694788	-0.994859	-0.36532	-0.415328	-0.326993	-0.502691	1.14699	0.787435	0.843126	0.91988
AW462049	CTBP2	-0.697432	-0.377086	-0.328224	-0.427432	-0.372563	-0.37186	-0.201768	-0.474577	0.651801	0.179668	0.947786	-0.451797	-0.122211	-0.257888	0.610694	0.199696	-0.00153438	-0.358007	-0.0157345	-0.45838	0.784149	0.504317	0.655093	0.383291
AW462492	BTBD7	0.0326293	0.237677	0.424679	0.489431	0.0532319	-0.252883	-0.119283	-0.493753	0.479992	-0.123593	-0.0920896	-0.0448588	0.329992	-0.0453774	0.139875	-0.171868	-0.00740859	-0.178513	-0.613533	-0.32824	0.160637	0.0630793	0.116943	-0.0567671
AW463319	HMGCR	0.284025	0.434275	-0.0361899	0.679924	-0.0565851	-0.415754	-0.116644	-0.396577	1.75831	0.821193	0.910526	0.418941	0.992251	0.860521	-1.23845	-2.35533	-1.26424	-1.40174	-1.38876	-0.903744	0.365056	0.400118	0.825538	0.823338
AW463889	ADAMTSL5	-0.730866	-0.125279	-0.07489	0.0337257	-0.297422	-0.12991	-0.250507	-0.161863	0.0926991	0.235614	0.896003	0.215493	-0.499553	-0.23368	-0.0611801	-0.0600278	0.4258	-0.173893	-0.40496	-0.138205	0.16389	0.270723	0.520434	0.487854
AW464353	FBXO32	-1.64876	-1.50588	-0.631272	-0.703516	-2.40198	-2.00464	-3.05981	-3.03402	1.4197	1.19963	2.13857	1.97796	-3.90245	-3.59265	2.26426	2.7163	-0.0681148	-0.221031	0.630629	0.382102	2.76849	2.46375	2.54609	2.26664
AW465027	MYL12A	1.16362	1.24226	1.46566	1.62254	0.302923	0.128245	0.140957	0.330646	0.511215	-0.099103	0.284769	-0.110963	0.446755	-0.177809	-1.71966	-2.76933	0.154044	-1.13431	-0.591236	-0.983609	0.204561	-0.0356666	0.082426	-0.458944
AW465669	MBD4	-0.268781	-0.197936	0.207845	0.433229	0.174297	0.186541	-0.070694	-0.206828	0.207955	0.349562	-0.0993522	-0.20022	0.187019	-0.177049	-0.00375596	-0.194408	0.115948	-0.307103	-0.224938	-0.241721	0.116201	0.233387	-0.0186132	-0.000584621
BF044743	WDR74	-0.102436	-0.107488	0.201739	0.1281	-0.00433783	0.242074	0.564816	0.27459	0.194106	-0.0222617	0.00640079	-0.336408	0.171405	0.144071	-0.371395	-0.210347	0.254442	-0.0303903	-0.0133343	-0.278264	-0.182612	-0.282798	-0.104795	-0.134875
AW461586	TST	-0.498915	0.516275	0.236299	0.343506	-0.0721564	0.0772353	0.0685755	-0.325165	0.471145	-0.21455	0.35583	-0.0592024	-0.000697543	-0.250948	0.0457175	-0.422921	0.0666905	-0.486458	-0.170602	-0.32005	0.286975	0.0673815	0.0881731	0.197861
AW462165	DDX39	-0.486375	-0.366146	0.1237	0.349048	0.240074	0.0976879	-0.304085	-0.191517	0.365974	-0.235605	0.151941	0.0498189	0.14989	-0.107752	0.184243	-0.097656	0.283599	-0.414981	-0.1915	-0.235212	0.308668	0.162577	0.0348562	0.128752
AW462850	ANKIB1	0.231073	-0.0915268	0.12112	0.201498	0.569739	0.34995	0.433529	0.214053	0.0670064	-0.473302	0.203948	-0.429072	-0.335901	-0.041911	-0.232666	-0.286068	0.124067	-0.00978843	0.168132	-0.129309	-0.00885502	-0.596944	0.0911639	-0.139937
AW463493	CDC20	-0.323652	0.188523	0.286012	0.237244	0.645639	0.16425	0.766207	0.0644354	0.611721	-0.241129	-0.213704	-1.26616	0.417074	0.0625165	-0.181774	-0.323182	0.346077	-0.591281	-0.319377	-0.398098	0.268202	-0.122168	0.176158	-0.253529
AW464010	GATA2	-0.38394	-0.255365	0.470388	0.114022	0.210021	-0.12083	0.371931	-0.200023	0.0751426	-0.548999	0.348127	-0.379853	-1.6152	-1.48973	0.557937	0.048314	0.746217	0.207425	-0.200223	-0.599351	0.869338	0.603716	0.966518	0.204411
AW464831	TPR	0.198711	0.358368	-0.250711	0.492323	0.0962066	0.131881	0.162628	0.132573	0.138908	-0.208742	0.217331	0.138181	-0.0299837	0.0601211	-0.219815	-0.685234	0.328089	-0.468025	0.00666788	0.0283441	-0.101189	-0.289867	-0.00955108	-0.227215
AW465328	B4GALT3	0.475652	0.921511	1.48984	1.32682	0.444992	0.212495	0.747109	0.763275	-0.258002	-1.00808	0.220849	-0.925686	-1.03205	-1.05967	-0.504336	-0.846383	0.534419	-0.0554246	-0.209234	-0.50432	0.00797081	-0.30641	-0.0959108	-0.339429
AW465707	FAM127A	-0.278535	-0.676002	-0.0368236	-0.483111	0.0422955	-0.230782	-0.0669628	-0.204831	0.192416	-0.409718	0.133503	-0.104959	0.759472	0.443733	-0.0480988	-0.179584	0.28117	-0.0960446	0.130348	-0.0934067	0.532973	0.135405	0.303116	-0.0455738
BF046588	RPRD1A	0.157755	0.32294	0.00733897	0.102264	0.548799	0.304475	-0.412334	-0.472461	0.864092	0.335845	-0.214797	-0.611838	1.24953	1.21509	0.267096	-0.732197	0.434345	-0.53327	-0.812943	-0.666352	-0.264255	-0.679179	-0.0669562	-0.342984
AW461355	MED30	-0.234285	-0.852919	-0.00471956	0.471039	0.0460488	0.153186	-0.239159	0.0337548	0.0298175	-0.172782	0.0893402	0.578397	-0.197302	-0.186215	-0.269729	-0.247109	0.23615	-0.108911	0.150961	0.33573	-0.0432762	0.301932	-0.209832	0.339882
AW461955	FAM84A	-0.334234	0.23264	0.408418	0.300611	0.0231973	0.318809	-0.398769	0.0137217	0.308602	0.0595797	-0.334488	-0.099603	-0.260317	-0.478555	-0.167605	-0.74106	0.439821	0.0961542	-0.0996938	0.338758	-0.000969035	0.541115	-0.0946632	-0.0714694
AW462329	TGFB1I1	-0.0258742	-0.160708	0.616947	0.429689	0.0400854	-0.460671	-0.527303	-0.220467	0.0490382	-0.462968	0.0892013	0.318217	-0.0142045	-0.309141	0.0840445	-0.493162	0.845786	-0.173075	-0.363596	-0.304742	0.60236	0.305621	0.435042	-0.300121
AW463329	LOC100138061	0.196653	0.0279142	-0.295239	0.0806238	-0.259396	0.145807	0.202369	-0.184094	0.648246	0.00489781	0.172591	0.074132	0.500327	0.276095	0.0670489	-0.57697	0.335282	-0.625113	-0.09978	-0.12607	-0.271798	-0.047228	-0.0718932	-0.174405
AW464034	ALDOA	0.102622	-0.0475153	0.423259	0.547975	0.0670289	-0.598291	0.372528	0.293474	0.98142	0.128076	-2.98955	0.358769	0.807487	0.156317	-0.318761	-0.537809	-0.154739	-0.53128	0.277787	0.251746	0.2691	0.296071	-0.0354822	-0.120227
AW464363	NAGK	0.082798	-0.105789	0.386979	0.325841	0.238454	-0.070591	0.117284	-0.388112	0.247621	-0.281609	0.443061	-0.313503	-0.129113	-0.282236	0.181489	-0.732637	0.729628	-0.14788	0.212669	-0.0298755	0.232477	-0.19743	0.328434	-0.847958
AW465037	DUSP1	0.298866	-0.732272	-0.108241	0.576396	-0.270485	0.137541	-0.392962	0.0565636	0.227564	-0.697516	0.363126	-0.0421985	-0.08237	-0.284021	-0.425688	-0.621702	1.00722	-0.199175	0.374474	0.0349896	0.524624	-0.0232147	0.183612	0.0948667
AW465785	TRAF2	-0.179388	-0.00524661	0.329987	1.23971	-0.0679851	-0.0948828	-0.489787	-0.430633	0.0767035	-0.0777027	-0.490318	0.501428	-0.114786	-0.127445	-0.211493	-0.604947	0.328596	-0.149045	-0.043314	0.0117416	0.309413	0.31503	0.164066	-0.189705
BF042587	NUCB1	0.399228	-0.118225	0.148007	0.214454	-0.131403	-0.160171	0.191373	0.283367	-0.147978	-0.729694	0.286202	0.0872286	-0.325341	-0.791327	-0.20046	-0.0419676	0.894846	0.0623506	-0.00412898	0.237178	0.277916	-0.125175	-0.0314354	-0.274844
AW461608	CCBL1	0.267609	0.328727	0.619732	0.579807	0.268559	-0.279657	0.0779052	0.500666	0.168466	-0.287883	0.219109	-0.0838056	-0.327055	-0.4914	0.153352	-0.241825	0.18549	-0.11017	-0.369174	-0.127193	-0.00992975	0.259662	0.113139	-1.41413
AW462175	PECI	1.55512	0.936364	2.60908	1.85813	0.842821	-1.24768	0.540433	-0.665194	-0.249344	-0.940657	-0.472856	-1.18892	-0.706212	-1.03821	-0.69243	-1.55466	2.14378	1.05939	-0.664633	-0.426094	0.00367507	-0.298134	-0.462334	-0.941442
AW462861	GBA	-0.102723	-0.663756	0.177581	0.015581	0.302096	0.137192	-0.419543	-0.290442	0.540086	-0.0183237	0.580853	-0.0971279	-0.206604	-0.455218	0.185155	-0.333573	0.512019	-0.103764	-0.12992	-0.0957847	-0.0170871	0.175146	0.459449	-0.15129
AW463281	CCDC64	0.0229287	-0.164464	0.65169	0.434139	-0.109378	-0.155333	-0.697106	-0.275195	0.0978666	-0.142923	0.376829	-0.329783	-0.177744	-0.153188	0.17041	-0.403344	0.795088	-0.155513	-0.214952	-0.0128464	0.351764	0.172225	0.299776	-0.380947
AW464021	RYK	-0.389334	-0.936231	0.313894	0.0249364	0.189027	-0.6425	-0.311559	-0.221273	0.393415	-0.0105619	0.43625	-0.0391845	0.302449	-0.129034	0.0905127	-0.790965	0.449607	-0.216615	0.0769717	0.454865	0.12141	0.447832	0.230206	0.155882
AW464670		0.077617	-1.97585	0.245019	-0.15949	0.528143	0.1641	0.640222	-0.136397	0.175361	-0.279319	0.273189	-0.0964128	-0.279264	-0.418442	-0.0823294	-0.497111	0.884932	0.434685	0.333017	0.395197	-0.198974	-0.401403	0.556732	-0.183223
AW465342	TUBB6	-0.080284	0.0988467	0.21862	0.353217	0.36423	-0.209856	-0.144721	-0.380235	0.136891	-0.113995	0.258131	-0.302769	0.316448	0.271372	-0.000607998	-0.0105602	0.0870292	-0.187731	0.117662	0.151899	0.193851	0.46638	0.264272	-1.86809
AW465824	FBRS	-0.0745439	-0.403578	-0.00601284	-0.146642	0.146337	-0.941841	0.113343	-0.352684	0.69669	0.17054	0.301135	-0.0583411	0.563784	0.146404	-0.182896	-0.274755	-0.169415	-0.390132	0.0370227	-0.0918492	0.248373	0.271618	0.613883	-0.216441
BF044729	ATP6V1A	0.416593	-2.56893	0.836645	0.523163	-0.00708929	-0.222461	-0.0716358	0.112397	0.128704	-0.0449965	0.3361	0.485069	-1.03955	-0.401619	0.422452	0.201412	-0.289786	-0.329331	-0.128367	0.407567	0.0874393	0.545445	0.379879	0.220899
AW461385	PIH1D1	0.172079	-0.270235	0.00492925	-0.227666	0.764268	0.174041	0.103826	0.312106	0.680562	0.112324	-0.00580282	-0.480949	1.10897	0.348888	-0.247532	-0.431684	0.323282	0.247532	-0.31177	-0.27453	-1.1191	-0.30324	-0.291834	-0.388469
AW461965	SERPINB1	0.94963	0.754125	1.15023	0.998373	0.0810738	-0.734682	-0.0681744	-0.292754	0.573655	-0.10987	0.221487	0.00506117	0.0812327	-0.182761	-0.448438	-0.345119	0.0893731	-0.128765	-0.404667	0.0461823	-1.22709	-0.0671299	-0.530787	-0.410183
AW462512	RPS26	-0.681477	-0.610373	-0.195655	-0.345244	-0.372213	-0.786966	-0.377616	-0.710463	0.753492	-0.113409	1.08311	0.822919	0.472326	0.170725	0.925467	0.540302	-0.105938	-0.346898	-0.270525	-0.10572	0.139157	0.510783	-0.504568	0.108784
AW463422	PPIL1	0.325245	-0.00685378	0.0964312	0.131902	0.502939	0.601924	0.0807348	0.662934	0.727956	0.494582	0.0157856	0.0429571	0.196529	0.172273	-0.366565	-0.896304	-0.28831	-0.338108	-0.492979	-0.0814363	-0.802724	-0.0671999	-0.406033	-0.30568
AW463899	RAB11A	0.404329	0.417146	0.750228	0.693358	-0.116449	-1.3826	0.493774	0.775069	-0.247793	-0.693673	0.452093	0.364666	-1.19404	-1.33529	0.128945	-0.136331	0.387634	0.370425	-0.237683	0.131922	-0.357743	0.434615	0.0872541	-0.189861
AW464199		-0.347033	-0.508371	0.216921	0.0494221	-0.0584731	-0.280808	0.132885	-0.221144	0.0508483	-0.0301082	0.0225688	0.089929	-0.118557	-0.362918	0.398178	0.127805	0.296797	0.140478	-0.0179569	0.0489622	0.150923	0.332083	-0.0859486	-0.0264831
AW465054	NCOA4	0.616306	0.368972	1.07946	1.10686	0.0645605	-0.053771	0.151572	0.0593928	-0.0374011	-0.345448	0.0754754	0.0424676	-0.455055	-0.564094	-0.135142	-0.431083	-0.0651555	-0.00773757	-0.516813	-0.10773	-0.346405	0.265318	-0.369347	-0.395198
AW465678	TRAF4	0.210915	-0.040295	0.455972	0.342958	0.255079	0.331233	0.146387	-0.21352	0.364621	0.233525	-0.0946873	-0.00509022	0.087512	0.149247	-0.227215	-0.520481	0.22727	-0.282916	-0.302561	0.0268032	-0.326141	0.0801113	-0.389216	-0.50951
BF044590		-0.102998	0.0514472	0.084935	0.157045	-0.0628618	-0.281432	0.251585	-0.186565	0.383847	0.0751801	-0.175346	-0.0320943	0.158406	-0.184931	0.623333	-0.741086	0.14474	0.0781489	-0.384797	0.0590187	-0.0827781	0.384558	0.000120218	-0.217475
AW461613		-1.43572	-1.22983	-1.40585	-0.920729	-1.65363	-2.12742	-2.10939	-2.55958	1.54601	0.840536	2.18301	2.04968	-2.87823	-3.50246	2.13847	2.33226	0.0592042	-0.265511	0.495782	0.682129	1.94476	1.99853	1.9588	1.85917
AW462187	MTOR	-0.150975	-0.616264	-0.714423	-0.300559	-0.103118	-0.309448	0.246621	0.468198	0.139977	-0.172277	0.702421	0.580321	-0.191023	-0.633711	0.155793	-0.399521	-0.549023	-0.173128	0.0184828	0.542227	0.590529	0.745839	-0.0268746	0.149934
AW462721	FADD	-0.0491534	0.144921	0.218739	0.102152	0.192583	-0.801919	0.0845855	0.00974329	0.279722	-0.154709	0.316365	0.386711	0.598767	-0.238981	-0.135401	-0.00053201	-0.127321	-0.265387	-0.175859	0.29531	-0.199057	-0.000884021	-0.265634	-0.21476
AW463292		-0.168171	-0.227117	-0.051588	0.499445	-0.0400965	-0.304343	-0.0157012	-0.473055	0.102282	-0.0862399	0.170136	0.155581	-0.219612	-0.439015	0.550739	-0.125841	0.1384	0.0756197	-0.344707	-0.228354	0.261725	0.636138	0.201735	-0.0679592
AW463896	CNP	0.913903	1.09501	1.53215	1.62327	-0.463227	-1.28185	-0.613563	-1.1018	0.220524	-0.334922	0.359471	0.163484	0.759956	0.0380599	-0.498602	-0.677188	0.0518319	-0.469268	-0.17595	-0.731067	-0.0212765	-0.117786	0.0054982	-0.27667
AW464512	SOX4	0.232457	0.806881	0.222181	0.19723	-0.227204	-0.750013	-0.111127	-0.426274	0.0791142	-0.13697	-0.155682	0.0332155	0.593771	-0.105333	0.232819	-0.187019	0.0234249	-0.0666634	-0.393125	-0.10132	0.109728	0.290783	0.103997	-0.264872
AW465351	DCTN6	-0.218317	-0.0770653	0.00439984	0.181657	-0.157882	-0.4187	0.217733	-0.264141	0.0935437	-0.218261	0.0832651	0.357207	-0.00203349	0.0234137	0.125377	-0.470641	0.0673734	0.173956	-0.120276	0.227668	0.08149	0.438269	-0.162197	0.0341619
AW465835	TJP3	0.817652	1.09776	1.17091	1.41869	-0.261659	-0.82733	0.162583	0.137023	-0.437971	-0.474213	0.0405316	0.25302	-0.807565	-0.972311	-0.276516	-0.417142	0.168815	-0.169357	-0.0922821	0.0433876	-0.209	0.0169519	-0.19707	-0.184905
BF042599	ASXL1	0.208263	0.708177	0.226277	-0.0811413	0.0883988	-0.80681	0.0870724	-0.291327	0.806527	0.344118	0.25303	-0.0466774	0.670819	0.543326	0.129006	-0.35596	-0.145517	-0.452729	-0.455887	-0.223968	-0.469338	-0.176903	-0.0827527	-0.476005
AW461408	LOC100140040	-0.108658	0.692995	0.40107	0.183403	0.0455904	-0.473023	0.244831	-0.286024	0.46583	-0.126435	-0.253742	-0.374286	-0.0864855	-0.346571	0.31355	-0.244169	0.203236	0.174761	-0.360035	-0.0566133	-0.013854	0.108795	0.108397	-0.212563
AW462067	COMMD9	-0.804484	-0.728528	-0.112396	-0.265568	-0.323982	-0.627046	0.60086	0.745369	0.153381	-0.4438	1.08019	1.01008	-0.687639	-1.28565	-0.122817	0.306279	-0.241332	-0.387423	0.296751	0.568337	0.439095	0.272019	0.458756	0.0995489
AW462351		-0.128683	0.222915	0.582374	0.272922	0.0932674	-0.319724	0.146467	-0.353041	0.157298	-0.561892	0.13203	0.0762625	0.295886	-0.565877	-0.533225	-0.159474	0.554058	0.439277	-0.155586	-0.261473	0.0511941	0.351506	0.0329302	-0.369411
AW463337	BPNT1	-0.0708399	0.522686	0.236394	0.372062	-0.00904319	-0.634816	0.399015	-0.221351	0.27979	-0.37759	-0.14752	-0.131816	0.0433887	-0.137084	0.230453	-0.333295	0.0343578	0.199627	-0.212787	-0.0591684	0.0203	0.26194	0.100353	-0.365056
AW464044	RAB33A	-0.637782	-0.156043	-0.292312	-0.324229	-0.0590136	-0.604432	0.0238723	-0.458621	0.233549	-0.38904	0.416219	0.0639821	-0.0839424	-0.387264	0.177804	-0.240935	0.1605	-0.0624919	0.18206	0.284754	0.628333	0.623588	0.895903	0.00554249
AW464210	DPP4	-0.516158	0.381625	0.217829	-0.0875449	-0.384885	-0.814266	0.0316818	-0.496801	0.177471	-0.36826	0.449801	-0.026553	-0.101129	-0.56988	0.440594	-0.319674	0.0890837	0.164755	0.279697	-0.0899513	0.53944	0.634819	0.532151	-0.163844
AW464930		0.0372467	0.159818	0.103298	0.635011	-0.276452	-0.640965	0.16529	-0.670348	0.197437	-0.273528	0.124552	0.165526	-0.115455	-0.478521	0.1755	-0.157058	-0.130132	0.213221	-0.119527	-0.00381242	0.46776	0.179331	0.439629	-0.197821
AW465691	CLCN5	0.162649	0.205331	0.426397	0.562445	-0.401396	-0.36684	-0.0481245	-0.579977	-0.234013	-0.627664	-0.0491242	0.746878	-0.21776	-0.810599	-0.477348	-0.00916351	0.0792676	0.255637	0.341357	0.368294	0.375512	0.159443	0.223606	-0.0848072
BF040868	PLAA	0.0391966	0.667362	0.562347	0.349583	0.114311	-0.115407	0.00950192	0.0836457	0.129791	-0.278884	0.567678	0.424284	-0.0853172	-0.655585	-0.250647	-0.450271	-0.404156	-0.164502	-0.187195	-0.394327	0.130081	0.403557	-0.159549	-0.335498
AW461667	RBX1	0.287461	0.137151	0.452602	0.438345	-0.447217	-0.200843	1.60537	-0.866611	0.10628	-0.696795	0.0320341	0.322602	0.00494456	-0.579207	0.131365	-0.582648	0.514744	-0.360449	-0.402036	-0.227265	0.650989	-0.347105	0.564601	-0.538311
AW462197	RCN3	-0.473951	-0.336229	0.258365	-0.158924	-0.242105	-0.245213	0.00774198	0.43369	0.464593	-0.308064	0.359461	0.557291	-0.355268	-0.426598	-0.79849	-0.00998736	-0.479664	0.200495	0.535556	0.389788	0.39923	0.0795379	0.364198	-0.215454
AW462873	WWC1	-0.371876	-0.211152	0.114702	0.467157	-0.176469	-0.0106881	0.216519	0.331624	0.269367	0.0289593	0.390883	0.697421	-0.332375	-0.284768	-0.427617	0.284111	-0.345898	-0.012978	0.0196885	0.180984	-0.00392131	-0.264258	0.0161386	-0.575554
AW463219	TMEM109	-0.599326	-0.248753	-0.28774	-0.574132	-0.0796665	-0.795678	-0.0186903	0.352386	0.117692	-0.0626367	0.52496	0.660399	-0.588349	0.0890855	0.0317497	-0.146938	-0.312075	0.265657	0.338036	0.568761	0.510863	0.253331	0.297266	-0.296201
AW464051	RANGAP1	-0.582356	-0.423078	0.236482	-0.86023	0.146661	-0.322941	0.405005	0.471032	0.589336	-0.1398	0.0911071	-0.105172	-0.223617	-0.144557	-0.497024	-0.0530535	-0.472409	0.623957	0.480385	0.807109	0.274235	-0.599301	0.565108	-0.26688
AW464523	C19orf42	-0.558468	-0.592941	-0.165625	-0.188126	-0.0201236	-0.419589	0.0187458	0.147674	0.937994	-0.568499	0.572562	0.101005	0.522159	0.312774	0.0203898	0.105254	-0.650631	-0.123331	0.0636985	0.339461	0.255231	0.0575536	0.153498	-0.320667
AW465358	TGOLN2	-0.463468	-0.217431	0.106897	-0.268975	-0.301571	-0.720892	0.379227	-0.531446	0.669063	-0.0249238	-0.170785	-0.437831	-0.636009	-0.691431	0.268634	-0.213724	-0.0430533	0.213669	-0.123212	0.978378	0.976018	0.259209	0.669039	0.324619
AW465722	RPL8	-0.195399	-0.258841	-0.211455	-0.219891	0.413457	-0.450355	0.372178	0.666277	0.282131	0.107829	0.600215	0.170105	0.383078	-0.00317858	-0.0988629	-0.342166	-0.125698	0.171041	0.15021	0.243659	-0.244492	-0.949871	0.309898	-0.76987
BF044731	DNAJA2	-0.00216003	0.111049	0.727431	0.592158	-0.112414	-0.299342	0.266723	0.256909	0.260932	-0.480914	0.256266	-0.0409644	-0.561212	-0.498041	-0.587363	-0.0370925	-0.223465	0.444484	0.475133	0.836127	-0.0370832	-0.408796	-0.170184	-0.768181
AW461464	MYO1B	-0.154414	-0.100135	-0.207814	0.304848	0.410041	0.423163	-0.0603073	0.520761	-0.128194	0.209184	0.174069	0.481912	0.106207	-0.266898	-0.184962	0.128129	0.385109	-0.77331	-0.135113	-0.12602	0.0370668	0.0988326	0.250481	-1.39264
AW462162	MPV17L2	-0.174454	0.826692	1.38293	1.34582	-0.443374	-1.37309	0.685481	0.0904877	-0.38888	-0.632368	1.27233	0.259155	-0.597752	-0.912036	-0.0920342	-0.437757	0.213604	-0.808155	0.439272	0.288994	-0.206379	-0.0904735	0.161403	-0.80941
AW462879	MEF2BNB	-0.403257	-0.409977	0.00380491	0.667125	-0.00957529	-0.0678522	0.331774	0.592116	0.605707	0.187973	-0.522923	-0.402974	-0.172267	-0.19259	1.50347	-0.576488	0.0927358	-0.312939	-0.473228	-0.0213723	-0.147103	0.173054	0.174267	-0.619478
AW463613		0.358388	-0.716341	-0.204989	0.0893983	0.479886	0.330111	-0.437779	0.0917126	-0.163132	0.284829	-0.569252	0.124091	0.810957	0.0286957	-0.475986	-0.756642	0.448149	-0.445173	0.283991	-0.314256	0.307875	0.713126	0.977375	-1.24503
AW464341	TBX3	-0.673766	-0.326245	-0.65517	-0.111983	0.00134297	-0.438104	0.577287	0.18002	-0.124839	-0.0567811	0.08212	0.162177	0.420935	-0.00510085	-0.132454	0.34893	0.58553	-0.0681218	0.145804	0.0783898	-0.0305775	0.254919	0.428759	-0.643072
AW464805	PDE2A	-0.342668	-0.698976	-0.139579	0.583293	0.415074	0.259144	0.000106776	0.328747	0.238483	0.120073	-0.101853	-0.15266	0.254558	-0.275109	0.106518	-0.445195	0.410901	-0.391108	0.0441567	-0.16141	0.480143	0.399838	-0.130932	-0.801544
AW465252	UHRF2	-0.415797	-0.262373	-0.410994	0.0417104	0.0499975	0.483841	-0.312892	0.353163	-0.271999	0.179181	0.0598042	0.472129	0.181367	0.178226	-0.636284	0.341563	0.287132	-0.113958	-0.142749	0.405131	0.0185743	0.368017	0.0731516	-0.925941
AW465967	DBNDD1	-0.192924	-0.197492	-0.215802	0.27316	0.134926	-0.0649723	0.0628689	-0.0552855	0.157011	0.445703	0.0124931	-0.146421	0.415556	0.0951696	0.10256	-0.783195	0.427852	-0.620456	-0.0919073	-0.110027	0.192464	0.644686	0.181146	-0.667112
BF044260	RBM8A	-0.245288	0.108108	-0.417519	0.39654	0.49333	0.0858327	0.921358	0.361223	0.280839	0.0305405	0.173	-0.192224	0.216877	0.226376	-0.114093	0.00922931	0.194703	-0.580221	-0.159453	0.389737	-0.958057	-0.526964	0.243073	-0.936947
AW461844	CC2D1B	-0.342799	-0.441895	-0.270011	0.644217	0.540079	0.0899844	0.111384	0.365442	0.328919	0.0614386	-0.132503	-0.263001	0.149702	-0.0985442	0.383908	-0.52017	0.381379	-0.323337	-0.139587	-0.389007	0.225504	0.140683	0.140121	-0.641908
AW462477	FPGS	-0.304591	-0.615122	-0.386322	0.538644	0.44329	0.191502	-0.112882	0.516756	-0.0789606	0.0736145	0.287876	-0.506777	0.0886325	-0.17892	0.113878	-0.472541	0.559539	-0.615353	0.177039	-0.339462	0.659092	0.143058	0.468927	-0.650918
AW463016		-0.0517903	-0.600304	-0.388786	0.349917	0.0542709	0.497098	0.415845	0.123363	-0.180498	-0.195178	-0.0753086	-0.0903293	0.294438	0.0612462	-0.38051	-0.334779	0.652865	-0.185449	-0.127667	-0.0615965	0.0706398	0.542014	0.115151	-0.504654
AW463719	LOC100335754	-0.0688398	-0.257062	-0.38233	-0.0906628	0.816309	0.411519	0.438866	-1.27017	0.7335	0.0560766	-1.20769	-0.626122	1.69261	1.07772	0.110482	-0.0760416	0.674162	-0.528957	-0.121437	-0.746843	0.309441	-0.399376	0.218591	-0.763747
AW464146	PARG	0.00721406	0.0481575	0.113728	-0.181176	0.18889	-0.0508234	0.581376	0.147417	0.201645	-0.316069	0.662828	-0.123043	-0.149134	-0.302054	-0.0307615	-0.116715	0.323261	-1.14564	-0.0223337	-0.407343	0.413013	0.121167	0.516651	-0.480258
AW465082	TKDP5	-0.551548	-1.37296	-0.435867	-0.83069	-0.0339146	-0.290576	0.151185	-0.370903	0.140029	-0.262761	0.910384	-0.0617548	0.16695	-0.50237	-0.127756	0.44743	0.738239	-0.907676	-0.0927168	-0.410152	1.23469	0.853317	1.31124	0.298182
AW465580	RPS28	-0.296277	-0.186247	-0.542182	-0.410679	0.107642	0.0224141	1.42221	0.498245	-0.240054	-0.128123	-0.50058	0.0888892	-0.0464563	-0.525419	-0.262375	-0.12227	0.450699	-0.35232	0.255627	0.51469	0.103526	0.18052	0.219848	-0.251327
AW466034	UPF3B	-0.0495373	0.42232	-0.350478	0.0326398	0.0011059	0.302247	0.396327	0.14294	0.472303	-0.359766	0.340286	-0.259746	0.537179	0.423323	0.0985847	-0.253711	-0.0488868	-1.03422	-0.0930205	-0.322098	-0.610599	0.109454	0.518237	-0.41488
BF046018	RAC1	0.126752	0.0563898	0.060055	-1.73548	0.0858624	0.167829	0.13577	0.0530572	-0.00272928	-0.0649197	0.713226	-0.431099	0.142341	-0.0580911	0.00614477	0.386375	0.273697	-0.339477	-0.157727	0.040724	0.235202	0.406405	0.300677	-0.400979
AW461472	PAN3	0.125831	-0.279032	-0.211135	0.756475	0.135409	0.526909	0.344076	0.0698404	-0.0697047	-0.383023	0.109675	-0.123756	0.125327	0.0284817	-0.373163	-0.192807	0.627066	-0.218955	-0.204118	-0.0210262	-0.182278	0.297396	-0.425497	-0.461991
AW462172	ARSB	-0.198161	0.059659	-0.472249	1.25275	0.0252822	0.372119	0.183175	0.628507	-0.150663	-0.379998	-0.0321953	-0.33888	0.154746	0.0392878	0.111446	-0.466958	0.481956	-0.586227	0.141749	-0.24622	0.258792	-0.166534	0.0495698	-0.720956
AW462746	MGLL	-0.685076	2.65561	-0.420784	2.81466	-0.167127	-0.0890467	0.407902	0.731261	-0.169163	-0.803205	-0.444287	-0.444778	-0.362147	-0.812694	1.39526	0.0321984	-0.0291896	-0.503037	-0.608328	0.127818	-0.774709	-0.491979	-0.162504	-1.19666
AW463785		-0.026411	-0.369695	-0.240638	0.594896	0.329136	0.34759	0.208772	0.221806	-0.157099	-0.266414	0.221405	-0.135982	-0.0167728	-0.122919	-0.364748	-0.161387	0.439816	-0.858362	0.147301	-0.346553	0.383518	0.0649569	0.508424	-0.400641
AW464174		0.0241802	0.292736	-0.409508	0.712571	0.407184	0.887522	0.60433	0.634713	0.120353	-0.0464992	0.0134894	-0.494498	0.0787212	0.00129811	-0.61275	-0.733625	0.425688	-0.207544	0.0751082	0.0522533	-0.401189	-0.358268	-0.499094	-0.567173
AW464817	ZNF45	0.15451	0.119232	-0.204419	0.927445	0.181871	0.0882793	0.246772	0.248087	0.101931	-0.147988	-0.188324	-0.53943	0.11036	-0.287481	-0.0867593	-0.211521	0.48778	-0.560292	0.156649	-0.20291	0.138358	-0.095925	-0.133573	-0.302651
AW465161		0.0824883	-0.50877	-0.246538	0.11498	0.109727	0.112891	0.482123	-0.133066	-0.137018	-0.337177	0.313407	-0.16699	0.365904	-0.206227	-0.0817845	0.229037	0.506845	-0.697547	-0.433059	-0.137084	0.355338	0.17541	0.468714	-0.231604
AW466098	GNAS1	0.435043	0.582241	0.29933	0.494029	0.748042	0.472165	0.12387	-0.294191	0.768835	0.144393	0.188662	-0.491658	0.612487	0.534382	-0.532082	-0.444617	0.173796	-0.548765	-0.25698	-0.206819	-0.457798	-1.07624	-0.536661	-0.731463
BF042930	FANCG	0.709268	0.87106	0.600817	1.17652	0.925612	0.762407	0.678492	0.483018	0.828288	0.277071	-0.668688	-0.256956	0.56538	-2.15664	0.508232	-1.17541	0.806235	-1.15487	0.423263	-1.17485	0.438083	-1.84495	0.735286	-2.35666
AW461672	FASTK	0.00130099	0.257446	-0.468233	0.528198	-0.00840027	0.0661578	0.680531	0.389164	0.0209529	-0.21808	-0.229242	0.0313336	-0.032634	0.0635733	0.299063	-0.19032	0.218633	-0.313663	-0.314155	0.0146122	-0.284661	0.0324423	-0.284331	-0.25969
AW462314	BTF3	0.0625897	-0.0245369	-0.382807	0.412321	-0.047302	0.314912	0.783702	-0.0758205	0.0423819	-0.466567	0.271683	-0.369204	-0.116819	-0.330537	0.0493687	0.0325042	0.505111	-0.263166	-0.453473	-0.184077	0.131291	0.0270537	0.0315692	0.0498211
AW463147		0.14855	0.294967	0.32876	0.810257	0.725372	1.03163	0.15356	0.236737	0.196812	0.122907	-0.201004	-0.64184	-0.0904779	0.038962	-0.812755	0.0632641	0.138799	-0.960764	-0.621001	-0.0561514	-0.330114	-0.136633	-0.330977	-0.108855
AW463554		-0.084225	0.123913	0.418284	0.793427	-0.583674	-0.684643	-0.0820556	-0.295858	-0.0530931	-0.468598	-1.58502	0.371818	-0.332661	-0.818937	-1.3396	1.10368	-0.252747	-0.295763	0.188332	0.556549	0.527514	0.0892794	1.42085	1.28324
AW464326	PEG3	-0.0550527	0.134854	-0.327743	0.654129	0.119351	0.195238	0.3253	0.246565	-0.424244	-0.114949	-0.153612	-0.1175	0.0282995	-0.0257799	-0.332208	0.015807	0.187357	-0.315493	-0.212979	0.00304665	0.0638071	0.0900271	0.145747	-0.129969
AW464945		-0.0913871	-0.526664	-0.121206	0.616626	0.0238849	0.478944	0.234121	0.116218	-0.198354	-0.269399	0.151109	0.0705667	-0.249202	-0.58757	0.0977511	-0.0468154	0.423181	-0.283293	-0.184489	0.218565	-0.0214345	0.335793	-0.225621	0.0386748
AW465454	SFN	-0.603579	-0.620335	-0.189248	-0.0540561	-0.339946	-0.448268	0.878943	0.905899	-0.332833	-1.36795	0.93402	0.555051	-2.97972	-3.08335	-1.98272	0.39578	2.00011	0.424519	1.41464	1.04174	0.455638	0.883312	0.864456	1.2479
AW466043	EIF4G3	-0.167574	0.319179	-0.490211	0.39202	-0.011923	0.0333075	0.162434	0.138114	0.263894	0.0803102	0.176182	-0.333744	0.626426	0.288366	0.3004	-0.0848234	0.000254621	-0.528658	-0.438413	0.140809	-0.268632	-0.345905	-0.0205941	-0.231219
BF040372	UBOX5	0.125414	0.579262	0.254037	0.641776	0.194885	0.240855	0.572923	-0.074487	0.0440687	-0.287078	-1.03478	-0.633142	-0.0540218	-0.257013	0.358252	0.282984	0.350925	-0.50172	-0.424895	-0.230308	0.013985	0.195044	-0.0458128	-0.311151
AW461593	LOC647979	-0.160308	0.440021	-0.269443	0.564646	-0.0052531	0.0766634	0.347785	0.0683199	0.0893534	-0.311615	-0.199135	-0.323277	0.145577	-0.248331	0.369851	-0.273465	0.455537	0.372924	-0.571122	-0.309577	-0.0706258	-0.263787	0.31702	-0.24176
AW462184	LOC100851640	0.614301	0.196256	-0.0189909	0.540122	0.530312	0.0662028	0.41657	-0.383311	0.30464	-0.196254	-0.718962	-0.403008	0.897167	0.331148	-0.362424	-0.335676	0.527128	-0.104091	-0.532525	-0.574945	0.242666	-0.444769	0.106486	-0.698039
AW462764		-0.183608	-0.113426	-0.319563	0.330814	0.0795232	0.388987	0.191291	0.199027	0.181638	-0.169932	-0.160418	-0.206683	0.0399431	-0.175683	0.12542	-0.295817	0.238922	0.763638	-0.414234	0.0950378	-0.0976339	-0.0284232	-0.270597	-0.198222
AW463624	SLC25A25	-0.475538	0.235265	-0.425531	0.380476	0.165108	0.174207	0.635577	0.142812	0.0180976	-0.248555	-0.841747	-0.369861	-0.0604972	-0.263867	0.440546	0.0350769	0.602859	-0.178571	-0.420654	-0.0916358	0.245488	0.0551614	0.310504	-0.0647227
AW464351	SSBP4	-0.00847861	0.61483	-0.320152	0.700337	0.0643592	-0.204372	0.841693	-0.00357276	-0.219454	-0.359961	-0.74431	-0.171418	0.0112298	-0.285141	0.206154	-0.230648	0.4186	-0.122427	-0.649997	-0.191936	0.264773	-0.126724	0.812515	-0.295898
AW464826	C19orf10	-0.171936	-0.0920801	-0.0245349	0.0981493	0.401678	0.270354	0.15763	-0.0721419	-0.192601	-0.2822	0.271694	-0.713501	-0.513956	-0.434772	-0.00531602	0.366051	0.776617	0.0533725	-0.29879	-0.184273	0.0762503	0.195327	0.224513	0.0944663
AW465171	C1QA	-0.363672	0.395233	-0.42489	0.517635	0.0206085	-0.525034	0.0862739	0.0290912	0.29437	-0.249581	-0.596774	0.315825	-0.332162	-0.658501	0.53465	0.278876	0.151376	-0.334729	-0.53669	0.233283	-0.01744	0.535992	0.289687	0.35657
AW465980		-0.025599	0.106809	0.153617	0.010031	0.0473872	0.0894544	0.486419	0.133291	-0.274805	-0.485116	0.0677284	0.194738	-0.423594	-0.929218	0.734676	0.238268	0.430448	-0.452456	-0.41902	-0.368717	0.186084	0.306481	0.659793	-0.466699
BF042929	C19ORF43	0.00205921	0.0714892	-0.148474	0.0754109	0.451815	0.288481	0.291658	0.200664	0.52607	0.220019	0.594092	-0.758432	0.370747	0.155123	0.282498	0.521089	0.871581	0.573834	-0.0209039	0.11737	0.012198	-2.41621	-0.0715056	-2.21067
AW461769	HSD20B	-0.183666	0.0836687	-0.138954	0.783398	-0.00200544	0.333888	0.195212	-0.229458	-0.0346782	-0.135887	-0.170432	0.077214	0.123722	-0.0463337	-0.41868	-0.349293	0.403259	0.256378	-0.433189	0.00786982	-0.0311314	0.108188	-0.19915	6.14696e-05
AW462324		0.963838	1.28323	-0.283167	0.472966	0.0397537	0.099631	0.506191	-0.00545335	0.0771873	-0.52206	-0.342436	-0.241268	0.230107	-0.324907	-0.101845	-0.509384	0.376402	-0.169477	-0.598313	-0.0999246	-0.134865	-0.289281	-0.17864	-0.248289
AW463046	KIAA1704	-0.0515112	-0.430154	-0.370665	0.562718	0.122314	0.195984	0.839966	0.0398703	-0.234483	-0.424793	0.322457	-0.0791049	0.0518116	-0.640655	0.0708229	-0.452817	0.856105	-0.340587	-0.217047	0.120081	0.167122	0.0676336	-0.0906923	-0.0843753
AW463730	ATRIP	-0.283201	-0.627705	-0.190025	0.520998	0.019993	0.41506	0.297829	-0.154403	-0.285461	-0.280646	-0.0525208	0.19798	-0.0198735	-0.51084	-0.152842	0.082694	0.672264	0.0566464	-0.384197	0.0969152	0.126588	0.212952	0.0820644	0.159731
AW464338	PGRMC2	0.111456	0.273911	0.0934547	0.821495	-0.137984	-0.0259897	0.250209	-0.382873	0.921122	-0.315317	0.0433596	-0.0890988	0.195885	-0.428553	0.244707	-1.55172	0.0335596	-0.948612	-0.631658	-0.0319732	0.631428	0.612368	0.353424	-0.0425964
AW464957		-0.124755	-0.199456	-0.226237	0.646999	0.049152	-0.131369	0.971571	-0.107227	0.948927	-0.32383	-0.156752	-0.280412	0.20297	-0.746579	0.196015	-0.463208	0.170635	-0.427007	-0.406568	-0.00426859	0.594436	-0.0972041	0.208549	-0.29438
AW465416		0.00918017	-0.196844	-0.318519	0.083256	0.043795	0.193041	0.195806	-0.179722	-0.12926	-0.276802	-0.0278477	-0.0167006	-0.157066	-0.652471	0.0732141	-0.0591229	0.40829	-0.0898173	-0.251899	0.283628	0.269491	0.198038	0.482584	0.115747
AW466052		0.967334	0.709811	0.886246	0.189981	0.183797	-1.8843	0.923644	0.654401	0.0965829	-0.638169	-0.337605	-0.402905	-1.22606	-1.91484	-0.012099	0.157755	1.56923	0.398482	-0.960102	-0.302471	-0.108801	0.39217	0.34963	0.30829
BF045980	C19orf6	0.482975	0.261798	-0.19192	0.228595	0.00691616	0.126676	0.964886	-0.461488	0.469266	-0.289313	0.296386	-0.632153	-0.335846	-0.706483	0.231786	0.349566	0.818717	-0.304702	-1.0664	-0.120305	0.167974	-0.55376	0.390272	-0.13344
AW461491	TAGLN	0.0244751	-0.338695	-0.273224	0.450475	0.137184	-0.00992487	0.370528	-0.028373	-0.110644	-0.19368	0.331387	0.0560358	0.269513	-0.304971	0.409432	-0.0327525	0.519169	-0.891349	-0.629743	-0.245957	0.232699	-0.112392	0.471012	-0.100204
AW462119	SAMD4B	0.0436132	-0.361262	-0.159962	0.47545	-0.218235	-0.231781	0.219803	-0.123371	-0.108527	-0.442672	0.187507	0.00525943	0.155596	-0.583764	0.372122	-0.0769487	0.408531	-0.727378	0.0572288	0.363318	0.444185	0.036743	0.188201	0.0763419
AW462916		0.559708	-0.142144	-0.28087	-0.0574036	-0.225299	-0.0148797	0.315729	-0.0628235	0.115131	-0.144149	-0.145783	-0.303974	0.327225	-0.732584	0.0835606	0.293709	0.0333253	0.070252	-0.632523	0.478358	0.527652	-0.0382599	0.398045	-0.422001
AW463646	CXCL16	0.530798	-0.0763803	-0.0951717	0.689192	-0.193962	-0.132266	0.264785	-0.274544	0.060555	-0.406707	0.215735	0.0462136	0.721622	-0.863364	0.0836306	-0.0503938	1.05598	-0.738144	-0.676397	-0.298536	0.34764	-0.259544	0.438725	-0.389469
AW464186	MEST	-0.275118	0.188087	-0.60771	0.0953297	0.106932	0.385791	0.30101	-0.484697	0.204093	0.148919	0.036076	-0.689144	0.995632	0.531896	-0.171491	0.14458	-0.144439	-0.579242	-0.22945	0.287189	0.033552	-0.025035	-0.159517	-0.0932419
AW464662	PTTG1IP	-0.28488	-0.491372	-0.166296	0.161693	-1.03962	-1.07764	-1.01392	-1.88374	0.259696	0.169457	0.972027	-0.574615	-1.25574	-2.0492	1.51865	1.80883	-0.122091	-0.60838	-1.08859	-0.482163	2.13239	1.58015	1.86021	1.67516
AW465276	EIF2B2	0.394205	0.090492	0.176255	0.460867	0.339725	0.433341	0.373565	-0.377393	0.3082	-0.0731923	-0.116936	-0.166672	0.109735	-0.428191	0.075556	0.121366	0.468036	-0.656836	-0.278546	0.098919	0.0632521	0.00745635	-1.29278	-0.130428
AW466119		0.175676	-0.210587	-0.193154	0.194112	0.0164894	-0.017673	0.765149	-0.0690434	0.149139	-0.217097	0.289423	0.0304955	0.16156	-0.484872	0.598903	-0.179643	0.367689	-0.393129	-0.774702	-0.114826	-0.00678052	-0.188497	0.334056	-0.232688
BF042933		-0.201412	2.07776	0.0459031	-0.023178	-0.280275	-0.294642	0.87143	0.106089	1.13505	-1.08899	0.338958	-0.647	-0.0656022	-0.643337	1.49926	-0.432052	-0.181733	-0.760912	-0.657162	-0.544047	0.0270233	-0.0984947	0.181627	-0.364268
AW461706	SAP30	-0.150891	-0.315816	-0.284283	0.253552	-0.208463	-0.441835	0.1014	-0.313919	0.230336	-0.2134	0.123684	-0.338505	-0.127723	-0.717336	0.374058	0.182712	-0.122832	-0.697111	-0.158191	0.285511	0.894505	0.791879	0.637336	0.215331
AW462334	RNF19B	0.00310896	0.176857	-0.373866	0.0772325	0.0354283	0.180517	0.0677063	-0.00680699	0.0743178	-0.0611487	0.101287	0.016562	0.0754053	-0.4773	0.371914	-0.105978	0.122138	-0.525254	-0.198406	-0.224693	0.337503	0.176242	0.0874257	0.0698078
AW463057	NQO1	0.341085	0.277767	-0.33239	0.616715	0.394746	0.485751	0.0698567	0.00992373	0.134467	-0.317712	-0.195252	-0.224989	0.371586	-0.528443	0.430948	-0.124572	0.182161	-0.84806	-0.550303	-0.47259	0.129425	0.263776	0.0257962	-0.139691
AW463740	USP11	0.00553789	-0.0934364	-0.334966	0.0254523	0.483764	-1.08329	0.337328	-0.11327	1.01409	0.578794	-0.242319	-0.0744645	0.905795	0.102467	-0.246765	-0.466206	0.371467	-0.47158	-0.612354	-0.0669239	0.109219	-0.0212354	0.0858659	-0.192972
AW464170	HNRPDL	0.239481	0.50983	-0.388893	-1.75582	0.558797	0.563573	0.406288	0.518107	1.01154	0.655286	0.26931	-0.382107	0.966662	0.30636	0.00367995	-0.0389432	0.0694304	-0.812581	-0.30411	-2.47143	-0.62716	0.878745	-0.00578258	-0.170265
AW465100	SEC11A	-0.645765	-1.18037	-1.19751	-0.773948	-0.454946	0.0294516	0.282328	0.178925	1.1841	-0.119071	1.10959	-0.681259	0.179222	-0.609152	0.527815	0.728114	0.380722	-0.777406	-0.0341295	-1.88577	0.0556439	1.60971	1.26185	0.831847
AW465485	COQ5	0.0827416	-0.418527	0.136202	0.414279	0.20245	-0.0803048	0.34121	-0.0687815	0.26048	-0.309224	0.0712664	-0.0257566	-0.248586	-0.659093	0.22411	-0.21526	0.391591	-0.0345654	-0.405102	0.166646	-0.0284162	0.0675925	0.17324	-0.0381933
AW465933	FAM128B	0.0703511	-0.122109	-0.268802	-0.0637916	0.200113	0.0240066	0.0408183	-0.476931	0.0486866	-0.00195995	0.161827	-0.148505	0.0346039	-0.424512	0.0702443	0.346657	0.47361	-0.257485	-0.163291	-0.581459	0.208963	0.40554	0.377979	0.0454433
BF045979	PPP1R15A	0.164694	-0.0967248	-0.320328	0.153388	0.164875	0.308027	0.538117	-0.505156	0.893882	0.226121	0.243731	-0.128815	-0.0988651	-0.579145	0.493295	0.127441	0.327312	-0.318828	-0.251323	-0.886367	-0.0652251	-0.259503	0.14838	-0.278983
AW461605	ALKBH3	-0.00919688	-0.00487241	-0.782369	0.282251	0.244949	0.107508	0.344472	0.0755306	-0.0640044	-0.361619	-0.347989	-0.133974	-0.284024	-0.348575	0.594885	0.260887	-0.101343	-0.803204	-0.377604	-0.424893	0.314897	0.508039	0.599701	0.710548
AW462195	ITGBL1	0.198819	-0.213057	-0.0492864	0.524447	0.201435	0.472178	0.312841	-0.0386064	-0.136547	-0.317194	0.00414344	-0.0601517	-0.000419746	-0.401035	-0.126608	-0.0333779	0.260254	-0.331378	-0.232424	-0.127748	-0.0230517	0.261322	-0.206372	0.0618169
AW462780		0.930953	-0.918396	-0.0326861	0.355315	0.455082	-0.0951455	0.122172	-0.421587	0.421695	-0.486169	0.632973	-0.374681	0.0440329	-0.746285	0.0712982	-0.465746	0.886371	-0.711019	-0.154528	-0.382382	0.345858	-0.11139	0.765932	-0.131668
AW463818	UBXN1	0.157341	-0.0750388	-0.353059	0.219001	0.50452	0.600398	0.108744	-0.0334903	-0.189376	-0.368928	0.0815097	-0.252788	0.241797	-0.331739	0.0596223	-0.0296592	0.358167	-0.039381	-0.418265	-0.340917	-0.598613	0.364082	0.12572	0.210353
AW464361	TSPAN32	-0.225435	-0.576776	-0.42561	0.156487	0.373193	0.348678	0.272046	0.270838	-0.126634	-0.544882	0.10379	-0.362666	-0.49086	-0.728696	0.106945	0.0288166	0.779303	0.104749	-0.078084	0.196914	0.316493	0.366976	0.155148	-0.0207305
AW464836	PSMD5	0.0520142	-0.754288	-0.29309	0.513597	0.142387	0.540129	0.030293	0.0832633	0.222357	-0.185017	0.269214	0.145276	-0.0286919	-0.587191	0.0866181	0.0443113	0.308681	-0.328984	-0.272585	-0.166815	0.0270627	0.411104	-0.146157	-0.113488
AW465185	SUMO1	0.345596	0.518772	0.122808	0.215754	0.640675	0.648713	0.241911	0.0322954	0.924849	0.603746	-0.35415	-0.417005	0.67158	0.496292	-0.231812	-0.36153	-0.465086	-1.13757	-1.1498	-0.891097	-0.487285	0.155393	-0.127945	0.00489668
AW465991	FMO5	-1.41325	-1.4508	-1.35259	-1.10403	-1.02963	-1.18656	0.0741567	-0.324962	2.99748	0.842507	0.592383	0.643442	-1.14073	-1.72399	1.56847	1.03989	-0.901327	-1.53256	-0.205409	0.362514	0.668215	1.10473	1.09776	2.37428
BF040723	TBPL1	0.195699	0.187687	0.147107	0.423183	0.272367	0.294394	0.21962	0.346696	1.86508	0.929724	0.989183	0.952799	-1.99419	0.276997	0.521441	-0.513039	-1.41567	-1.00071	-1.42107	0.177905	-0.288742	-0.35824	-0.470543	-0.337674
AW461712	CNN2	1.213	1.26404	1.08552	0.0434213	-0.0942052	-0.033492	-0.152862	-0.0906066	0.0756332	-0.256553	0.027793	-0.440283	-0.325933	-0.422703	-0.0407584	-0.10408	0.176918	-0.47519	-0.42395	-0.238138	-0.152813	0.125046	-0.0517582	-0.708051
AW462506	SNAP23	0.692923	0.560565	0.470753	1.23324	0.0274106	-0.147779	-0.255279	0.135868	-0.0841551	-0.577145	-0.105822	-0.484796	0.126848	-0.487974	0.0223373	-0.118118	0.408906	-0.350887	0.0751531	-0.574042	-0.109374	0.200692	0.12566	-0.784982
AW463172	WDR45	0.0507942	0.293712	-0.0620806	0.347158	0.264857	0.609904	0.066228	0.308688	0.689095	-0.000990598	0.405354	-0.475752	0.0437593	-0.205276	-0.039799	0.112148	-0.23279	-0.438682	-1.11861	-0.608514	-0.2318	0.302352	0.0943554	-0.174108
AW463750	CLDN4	0.701377	0.529555	0.570275	1.31269	-0.0920771	0.274091	0.412462	0.378062	0.327435	-0.410562	0.269971	-0.831079	-2.45657	-2.89222	0.797827	1.22592	1.03295	0.291537	-0.949427	-0.324117	1.07546	1.18812	0.514775	-2.94647
AW464182	KCNK5	0.11478	-0.378128	-0.0969489	0.408577	0.345267	0.200757	-0.0656012	-0.266444	0.240551	-0.218321	0.281286	-0.103507	-0.0375524	-0.485284	0.0579095	0.185303	0.259046	-0.317778	-0.317606	-0.28584	0.120396	0.454864	0.0516632	-0.147389
AW464969	EMD	0.216697	-0.228488	-0.327295	-0.00466392	-0.0161406	0.129443	-0.0477582	-0.354323	0.777223	-0.575845	0.166951	-0.841916	0.302985	-0.160667	0.388103	-0.111862	0.50702	-0.162854	-0.206355	-0.262912	0.496563	0.215485	0.38635	-0.285741
AW465425	CCT2	-0.101363	0.167805	0.0275679	0.243372	0.787482	0.770721	0.707565	0.454526	0.775008	0.394626	-1.0625	-1.10069	0.112772	0.161368	-0.337473	0.176602	0.372544	-0.247426	-0.00516732	0.527239	0.167075	0.122533	0.0644164	-3.17861
AW466067		-0.391948	-0.601189	-0.370845	0.305094	0.0368474	0.572364	-0.3412	0.108409	0.0813592	-0.216136	0.0335196	0.0847273	0.0512172	-0.353343	0.228965	0.132846	0.0538291	-0.491536	-0.27321	0.046471	1.1244	0.0188896	0.286918	-0.126443
BF045981	GNAT1	-0.0595822	-0.452923	-0.0150243	-0.03433	0.107127	-0.015641	-0.237177	-0.150107	0.37745	-0.463994	0.0485945	-0.440262	0.228804	-0.425042	0.898338	-0.18986	0.409296	-0.289554	-0.224058	-0.154457	0.930911	-0.0996169	0.138825	0.112281
AW461618		-0.0674378	0.252106	-0.465706	-0.203291	0.305312	0.863921	0.235818	0.503552	0.181972	-0.104719	-0.0180793	0.0540493	-0.451431	-0.14778	-0.295133	-0.461923	-0.529602	0.0041802	0.052232	0.025217	0.114884	0.289801	0.00506536	-0.143007
AW462206		-0.403016	-0.457457	-0.295853	0.290145	-0.0808888	0.0753692	-0.0239234	-0.0856053	-0.00466637	-0.294278	0.145191	-0.0129525	-0.14236	-0.321587	0.335411	-0.0123736	-0.0956324	0.261008	-0.359457	0.321897	0.385251	0.584883	0.0980187	0.0928762
AW462784	LOC539042	0.169613	0.128886	0.236554	0.45695	-0.141606	0.403985	-0.293496	0.0344909	-0.378892	-0.411915	0.225972	0.142518	-0.77905	-1.65379	0.100437	0.173469	0.580622	0.00069752	-0.0124463	0.240761	0.282136	0.205069	0.335115	-0.0460814
AW463657	RPS20	0.558762	0.257579	0.417934	0.131578	0.829693	0.989999	0.333345	0.526282	0.561449	-0.0363207	-0.238242	-0.62154	0.637395	-0.182906	-0.585278	-0.471347	0.836344	-2.76374	-0.39019	-0.096303	-0.011774	-0.448678	0.174879	-0.408924
AW464372	PPIB	-0.069716	-0.223721	-0.0589408	-0.779302	0.827578	0.481585	0.0845948	-1.03092	0.932585	0.0162088	0.621768	-0.635415	0.54628	0.0289209	0.095836	-0.0731082	0.00385655	-0.637082	-0.0685098	-0.655025	0.240116	-0.248131	0.614607	-0.0140722
AW464696	PALLD	0.629079	0.42174	0.744675	0.861596	-0.407812	-0.397499	0.231847	0.531148	-0.0416651	-0.588149	0.340959	-0.320489	-1.32459	-1.56801	-0.161025	-0.306307	0.299711	-0.0640479	-0.0501887	0.143576	-0.135794	0.0197032	0.69458	0.446965
AW465283	ANAPC13	0.0174469	-0.313591	-0.0120661	0.29603	0.0264181	0.358598	-0.249591	0.0232066	0.541039	-0.121101	0.0946637	-0.431949	0.970217	-0.0568357	-0.0707674	-0.346815	-0.167448	-0.291087	0.209102	-0.408347	0.323784	-0.306678	0.055361	-0.139588
AW465908	HEPACAM2	-0.234803	-0.472767	-0.147815	-0.106878	-0.0994464	-0.125652	1.08901	-0.314835	-0.0771168	-0.390344	0.173298	-0.437864	0.237738	-0.147123	0.638656	-0.0941378	-0.152877	0.358476	0.642773	-0.602171	0.266285	-0.259484	0.393743	-0.136663
BF042792	OPLAH	0.410465	-0.0135443	0.331914	0.12931	0.401758	-0.0772566	0.56873	-0.180051	0.147254	-0.649531	0.822398	-0.500359	-0.0271448	-0.895371	0.869018	-0.630773	0.633465	-0.263375	0.232922	-0.733469	0.338666	-0.78434	0.416408	-0.547093
AW461719	LSMD1	-3.72933	-2.78152	-2.7665	-2.35408	0.0432149	-0.350253	-0.886351	-0.522994	1.85376	0.997578	3.78672	2.89494	-4.85337	-4.80796	1.64526	1.87377	-0.597255	-0.791582	2.35478	2.17473	1.7705	1.85512	2.33482	0.855997
AW462344	PDXP	0.167295	-1.71619	-0.316262	0.233464	0.316807	0.350294	0.206595	0.0182581	0.435205	-0.31352	0.513393	0.0190575	0.033771	-0.450301	-0.149267	-0.223773	0.571039	0.199069	0.189443	-0.0431342	-0.387482	0.165132	0.12534	0.0557642
AW462960	PAG11	-0.16402	-0.26739	-0.29098	0.0215271	-0.0901326	0.212251	0.03882	-0.0692849	0.0823798	-0.272948	0.185873	0.00917959	0.381028	-0.420987	0.443151	-0.065111	0.31233	-0.147157	0.0351591	0.0248482	-0.0838054	0.487239	-0.21306	-0.148911
AW463599	NOS2	0.536321	-0.761677	-0.570127	0.967374	-0.410149	0.275326	-0.363199	-0.334484	-0.178323	0.546942	0.749184	-0.0120453	-0.583963	-0.730475	0.168241	-0.300789	1.34917	-0.089462	-0.207397	-0.472408	0.139105	0.182852	0.192709	-0.092731
AW464379	F3	-1.03908	-0.96288	-0.938016	-0.648685	-1.0107	-0.7227	-0.494635	-0.130438	0.17257	0.0439868	0.585645	0.330286	-0.721718	-0.520367	0.548654	1.06632	-0.640671	-0.215088	0.627265	0.173617	1.06317	1.79091	0.795166	0.847384
AW464980	CA2	-0.966364	-0.866873	-0.844192	-0.423446	-0.563128	-0.422148	-0.395539	-0.4162	0.326014	0.0903126	0.639623	0.515528	-0.248185	-0.761369	1.03383	1.15139	-0.206549	-0.525566	-0.401684	-0.352624	0.442629	1.07767	1.07637	1.0405
AW465436	AK7	0.157422	0.381609	0.158194	0.488277	0.20329	-0.0505322	-0.336979	-0.263057	0.209343	-0.0427712	0.315886	-0.359173	-0.578098	-0.709457	0.160484	0.235933	-0.500431	-0.241781	-0.491791	-0.217916	0.0456612	0.824475	0.513597	0.0978148
AW465947	CAPN2	0.429753	-0.627063	0.564842	0.940112	-0.305776	0.191903	-0.658363	-0.453666	0.457421	0.145633	0.305032	-0.14712	-0.422981	-0.324192	-0.00271165	0.00427136	-0.369489	-0.392846	-0.234199	0.0847777	0.101711	1.14287	-0.220982	-0.208938
BF044567	ARAP1	0.232201	-0.498678	0.121922	0.336623	-0.0352937	0.258528	0.141543	-0.160109	-0.115368	-0.431458	-0.221581	-0.422742	-0.399586	-0.544629	0.206876	0.407248	0.0838627	-0.0965773	-0.0445631	-0.244802	0.582573	0.824142	0.0472682	-0.0274012
AW461627	USP14	0.541915	0.520827	-0.502786	0.335306	0.252069	1.05959	-0.335391	-0.197912	-0.16265	0.510654	-0.199452	-0.982398	0.462542	0.775931	0.00823585	-0.249807	-0.351538	-1.02063	-0.435894	-0.365549	-0.231099	0.532456	-0.0878093	0.12338
AW462226		0.0556334	0.133233	0.091604	0.439812	-0.0924985	0.242857	0.115277	0.105752	-0.0522464	-0.0692181	-0.207081	-0.500877	0.55793	0.253193	0.0802713	-0.071909	-0.196633	-0.409694	-0.134718	-0.59858	-0.133042	0.249087	0.0287911	0.113057
AW462937	MSH2	-0.353256	0.0696016	0.0367935	0.830097	-0.105699	0.447035	0.134851	-0.079983	-0.336743	-0.16482	-0.259475	-0.318952	-0.322701	-0.321952	-0.015279	0.0235196	0.597027	-0.405401	-0.291574	-0.000113348	0.250581	0.528998	-0.0374142	0.0948586
AW463672	QDPR	-0.747535	-0.742039	-0.769783	-0.4721	0.0472479	0.103107	0.601901	0.345252	0.235686	-0.102709	0.160377	-0.223039	0.230264	0.074568	0.144322	0.183079	0.345624	-0.72506	0.272706	0.400043	0.393054	0.541937	-0.340595	0.0436904
AW464383		-0.44812	0.325967	0.338979	0.0656594	-0.140471	-0.00317647	-0.110218	-0.192705	0.194655	-0.273288	-0.243126	-0.171001	-0.0867963	-0.285623	0.396865	0.951466	0.401568	-0.608281	-0.427014	-0.0664727	0.349423	0.401299	-0.111434	-0.258154
AW464708	VDAC2	0.437167	1.06896	0.626525	1.20177	0.147939	0.487223	0.506167	0.723151	0.0946307	0.0921661	-0.293456	-0.417553	-0.182092	-0.259674	-0.530209	-0.84201	0.182261	-2.61987	-0.00480244	-0.204151	-0.184117	0.161427	-0.085623	-0.105833
AW465194	HDAC1	1.02197	1.29715	0.878556	0.86496	0.0250706	0.109161	0.219778	0.0535776	0.260604	-0.48232	-0.546268	-1.04445	-0.0419983	-0.320205	-0.269314	0.361613	-0.303666	-0.598138	-0.255858	-0.512823	-0.17727	0.04854	-0.375024	-0.21366
AW465915	ARFGAP3	0.0545183	0.3856	-0.197202	-0.00642396	-0.0729447	0.430226	0.378363	-0.210509	0.633856	-0.291795	-0.23713	-0.831935	0.281466	0.374613	0.0994064	-0.35167	0.215414	-0.185319	-0.133268	-0.420388	-0.00710266	0.135015	0.191984	-0.234773
BF040724	ARIH1	0.443614	0.542646	0.773302	0.75242	0.0858927	-0.319765	0.0121373	-0.260464	0.139779	-0.300941	-0.0897855	-0.20174	0.0784907	-0.230073	0.351091	0.181512	-0.120907	-1.0876	-0.436845	0.00604384	0.30447	-0.203339	-0.248856	-0.171082
AW461803	NCOA6	-0.395059	0.296253	-0.15084	0.262752	0.0725446	0.422704	0.129002	-0.0140919	0.000754554	0.226332	-0.563862	0.189459	-0.243334	-0.182259	-0.392266	0.136635	0.347925	-0.0692699	-0.0496151	-0.125228	-0.0501314	0.277308	0.0447868	-0.170499
AW462517	GAA	-0.0735552	0.865951	0.423594	0.132415	0.255754	-0.461856	-0.350208	0.244852	0.140267	-0.0101716	-0.257695	-0.0620528	-0.89836	-0.866606	-1.00957	0.564391	-0.0918165	-0.2754	0.093324	0.0905077	0.659398	1.23183	-0.0762653	-0.268727
AW463125	RPL41	-0.352609	0.580781	0.133	0.0265798	-0.148406	-0.198806	-0.0551442	-0.226846	-0.172257	0.110419	-0.097296	-0.500405	0.175645	-0.0176058	0.440527	0.208662	0.139942	-0.0031454	-0.425819	-0.16744	0.442701	0.172207	0.221475	-0.286158
AW463633		-0.957263	-0.0414442	-0.21346	0.117349	-0.458094	0.396998	-0.0259621	-0.16872	-0.346038	0.457305	0.335152	0.0128006	-0.896432	-0.753944	-0.0101239	0.609614	0.0343407	-0.588552	-0.0160471	0.577068	0.739996	0.700018	-0.233353	0.728795
AW464215	CEBPB	-0.330763	0.0714435	-0.176806	-0.0358148	0.0367942	0.100823	0.111943	-0.191325	-0.171042	0.126448	0.00146139	0.130865	-0.102304	-0.0626009	-0.336441	0.276562	0.0237254	-0.0435527	-0.153182	0.118364	-0.287649	0.465655	0.189113	0.238283
AW465112	AVPI1	-0.238191	0.230471	-0.0542249	0.150807	0.0864677	-0.280328	-0.166882	-0.33276	-0.276001	-0.00432257	-0.292003	-0.43155	-0.0629531	-0.41769	0.0304329	0.583986	-0.0524335	-0.020627	-0.440127	0.320482	0.756174	0.438585	-0.0164135	0.489102
AW465507	MRCL	-0.359219	0.0483578	-0.0253056	-0.0353259	0.060459	-0.209841	0.103949	-0.119099	0.0268758	-0.111348	0.137925	-0.0921728	-0.146533	-0.431661	0.27	0.0963011	0.197256	-0.321062	-0.0375487	0.109919	0.370207	0.169945	0.0689382	0.228984
AW466074	CFL1	-0.0452462	-0.12587	-0.158103	-2.65306	-0.202725	-1.13778	0.126584	1.30555	0.784415	0.00776555	0.340937	-0.195984	-0.345495	-0.0599666	0.211526	0.859864	0.181511	0.217303	0.027969	1.02842	-3.13371	1.42275	0.551153	0.992194
BF042458	KATNB1	-0.368645	0.249215	-0.00402582	-0.0406132	0.560154	-0.453787	-0.144559	0.394183	0.0586234	0.254888	0.134754	-0.658304	-0.201647	-0.392683	-0.0947387	-0.129883	0.234271	-0.0234967	0.120035	-0.090465	-0.0281157	0.270239	0.227574	0.127027
AW461503	TRAPPC4	0.417465	0.689181	0.620977	0.388991	0.161466	0.0901437	0.312532	-0.457148	-0.221901	-0.235634	0.440473	-0.811046	0.430041	-0.0619385	0.232766	-0.222691	0.0032865	-0.514115	-0.655322	-0.615483	0.187491	-0.0494427	0.246305	-0.3764
AW462277	C9orf3	-0.330208	-0.100167	-0.609939	-0.332976	0.134218	0.0902652	0.102188	-0.0724588	-0.0882959	0.118277	-0.0373021	-0.651904	0.0231059	-0.083166	0.34868	0.32797	0.103735	-0.325321	-0.471646	0.272996	0.613501	0.624495	0.231672	0.11228
AW462791	MAPK9	0.0132898	0.574961	-0.522682	-0.598121	0.637497	0.282375	0.269985	-0.142741	0.692446	0.453017	-0.20007	-0.851989	0.953437	0.62651	0.146878	-0.12024	-0.549146	-0.882533	-0.758919	0.230851	0.459487	0.00216626	-0.211595	-0.504861
AW463683	KRCC1	-0.457519	0.269841	0.111511	0.6193	-0.335831	0.0637008	0.500698	-0.070274	-0.12677	-0.112231	0.31716	-0.211026	-0.464046	-0.410947	0.191387	0.269613	-0.342605	-0.580845	-0.276184	0.0909397	0.161964	0.236401	0.378211	0.177552
AW464394	LOC100851435	0.248932	0.816752	0.0716813	0.134617	0.0826182	0.079997	0.0534393	-0.0921474	0.0558777	-0.0640926	0.165426	-0.312094	-0.130999	-0.0692246	-0.340995	-0.0827197	-0.210691	-0.479636	-0.705267	0.498128	0.392322	0.422002	-0.178397	-0.355529
AW464549	SEC22B	-0.50232	0.0922666	-0.0891261	-0.248551	0.242304	0.389298	0.128008	0.0672135	-0.389066	-0.257587	0.0251914	-0.272865	-0.504309	-0.314555	-0.0810943	0.223451	-0.53649	0.170759	-0.167612	0.318422	0.387745	0.541931	0.557284	0.219701
AW465309	NUFIP2	-0.368392	0.257652	-0.0204812	-0.0794685	0.179861	0.626652	0.193616	-0.12499	-0.0583682	0.180648	-0.228549	-0.110246	-0.225154	0.0197834	-0.506063	0.314534	-0.183079	0.104048	-0.113217	0.0488698	-0.313229	0.372056	0.0577972	-0.0242805
AW466016	WBP5	-0.398434	0.495696	-0.0919466	0.219846	0.480029	-0.214256	-0.0889244	-0.700542	0.393878	-0.0783305	-0.459074	-0.0803221	-0.0753132	0.301642	-0.118116	-0.0459166	-0.591813	-0.0818019	-0.721448	0.755949	0.610361	0.47337	0.289676	-0.274209
BF044247	RPL28	0.709704	0.430738	0.189651	-0.863204	1.00321	0.682726	0.373156	0.467731	0.378605	-0.175639	0.275482	-0.656646	0.676892	-0.0229094	-0.85493	-0.45258	0.64252	0.148028	-0.351283	0.117982	-0.581628	-0.881593	-0.309444	-0.946571
AW461812	DNAJC11	-1.60408	-0.962415	-1.28217	-1.45916	-0.019033	-0.55803	1.831	0.947977	0.245714	-0.271999	1.06342	0.0974471	0.22244	-0.491889	0.5037	0.44074	-0.148086	-0.40821	0.69221	0.744318	0.649743	0.500271	-1.18668	0.45277
AW462356		0.0825806	0.0660802	0.115752	0.134601	-0.00305496	0.0526895	1.04073	0.61079	-0.0016244	0.0578247	0.161313	-0.490287	-0.172067	-0.52565	-0.322741	-0.0878763	0.190328	-0.289518	0.0616771	0.325482	-0.286947	-0.163145	-0.594418	0.0374845
AW463129	RN28S1	-0.391714	-0.30446	-0.240812	-0.276242	0.0840472	0.0728047	0.231084	-0.161696	-0.0347186	0.131704	-0.285991	-0.253099	-0.36199	-0.252237	0.0909255	0.598312	-0.0636329	0.120503	-0.233093	-0.204404	0.389864	0.138031	0.826718	0.380097
AW463654	MFN2	-0.512489	-0.63107	-0.241185	-0.0394845	0.143229	0.188506	0.689745	0.226144	-0.102644	-0.141267	0.276871	0.127038	-0.203181	-0.431139	-0.105736	0.230408	-0.237369	-0.026292	0.016102	0.543695	0.0548246	0.490194	-0.471664	0.156764
AW464390	PXMP4	-0.278856	-0.330973	-0.343893	-0.398159	0.0651046	-0.0708825	0.0769071	-0.26681	0.117506	0.167747	-0.103676	-0.366354	-0.0439646	0.0471499	0.335992	1.25238	-0.325214	-0.0676607	-0.696934	-0.14145	0.54764	0.500201	0.0366601	0.287538
AW464998	CDC42EP3	0.0498563	0.578492	0.246109	0.486949	0.219679	0.174728	0.0582789	-0.404646	-0.209004	0.109232	-0.496559	-0.602515	-0.130729	0.447373	0.134822	0.228149	-0.0755478	0.277118	-0.750586	-0.572947	0.0567424	-0.0640069	0.215432	0.0235789
AW465530		-0.0855102	-0.3526	-0.53259	-0.343248	-0.131716	-0.0531306	0.124153	-0.0806597	0.197448	0.677268	0.0692149	-0.281176	0.191211	0.211819	0.0240488	0.108378	0.291192	0.605069	-0.0966385	-0.359154	-0.303422	0.0989692	0.0700248	-0.04895
AW465959		-0.476177	-0.369158	-0.5574	-0.416738	-0.481903	-0.586207	0.603166	-0.569472	0.567348	-0.140796	0.527606	-0.137516	0.573605	0.242327	0.33085	0.264275	-0.207261	-0.930223	0.123212	-0.0834673	0.217691	0.79457	0.450896	0.260773
BF042292	DNAJB1	-0.12558	-0.354014	-0.268529	-0.234523	0.336678	0.169245	0.0681283	0.0130218	-0.155528	0.100107	0.0573887	-0.0246178	-0.131743	0.144897	-0.139977	-0.14345	0.378016	0.188288	-0.409859	-0.519419	0.308455	0.120746	0.523974	0.0982951
AW461646	SURF4	-0.023466	-0.0591351	0.0632	0.317544	0.499661	0.648036	-0.279166	-0.34819	0.531104	0.876316	-0.262816	0.0725585	-0.117297	-0.0113775	-0.306711	-0.3263	-0.493239	-0.414294	-0.554539	-0.319206	0.361618	0.337796	-0.213097	0.0209969
AW462132	GJB3	-0.228429	-0.629462	-0.180078	-0.854921	0.321062	-0.000790623	0.017153	-0.135306	0.210503	0.218078	0.474694	-0.481581	-0.194213	-0.598342	-0.396989	0.0436518	0.22703	-0.797206	0.326627	-0.241056	0.812335	0.765217	0.897966	0.424055
AW462800	PROS1	0.414579	0.37634	0.241482	0.463486	-0.126762	-0.299117	-0.322413	-0.451424	-0.213873	-0.177195	-0.27451	-0.156464	-0.498835	-0.354695	0.225191	0.361457	0.247883	0.0610987	-0.405711	-0.393986	0.195985	0.285603	0.413828	0.388052
AW463694	ERCC1	-0.278747	-0.471525	-0.257701	-0.184396	0.329617	0.321935	0.00795173	0.162273	0.0254864	0.141088	0.0149976	0.00394794	-0.296136	0.0630261	-0.236853	-0.439003	0.19413	0.154444	0.0543134	0.080281	0.252672	0.353442	0.0427046	-0.0379498
AW464405	GLRXL	0.919847	1.05773	0.898219	-1.44964	0.151444	-0.620004	0.922849	0.727318	-0.635831	-0.446444	1.25377	0.829557	-2.03852	-1.99723	-1.02022	-0.900105	1.1616	-0.972256	0.666565	-0.0656014	0.428686	0.364995	0.624918	0.138356
AW464720		0.247211	0.54415	0.511374	0.608912	0.132829	0.0443095	0.156878	0.031827	-0.355761	-0.124148	-0.0300477	0.0540258	-0.359216	-0.433665	-0.674964	-0.161512	0.25935	0.232409	0.0164541	-0.0181599	-0.0977331	-0.148019	-0.135031	-0.301472
AW465320	TGFBR2	-0.120346	-0.225816	-0.285281	-0.619971	0.215685	0.101904	0.0131967	0.0633184	-0.0186222	0.157843	-0.365025	-0.0770616	-0.275517	0.228438	0.198176	-0.128395	0.852695	0.688678	-0.410802	-0.377203	0.0941681	0.111316	0.262715	-0.0840945
AW466027	NHEJ1	0.0323953	-0.284568	0.169234	-0.284616	0.0346568	0.241955	0.0420231	-0.132603	-0.0579242	0.158172	-0.143327	0.14133	-0.234609	-0.0290037	-0.00226207	-0.403095	0.246091	0.301003	0.0654097	0.0686226	-0.0623642	0.201737	-0.0916585	0.0234041
BF044245	FKBP4	-0.736798	-0.915871	-0.723762	-1.06122	0.188062	-0.201634	0.782542	0.666805	0.956547	0.258256	0.148674	-0.206536	0.701579	0.496764	-0.461038	-0.442756	0.745995	-0.107968	0.522121	0.631632	-0.444673	-0.0610155	-0.354651	-0.381055
AW461741	ARRDC2	-0.556508	-1.29406	-0.0533922	-0.378369	0.968718	0.306079	0.558923	0.0190653	0.710224	-0.0533985	0.631199	-0.354643	0.635885	0.0286286	-0.454412	-0.886329	0.701423	-0.849736	0.492819	0.0899045	0.42012	-0.327992	0.0889889	-0.443134
AW462529		-0.563917	-0.6353	-0.105378	-0.311946	-0.033219	-0.44684	-0.332156	-0.411467	-0.261597	-0.291093	0.416691	0.214793	-0.335873	-0.75488	0.291142	0.120002	0.487705	-0.0298437	0.290402	0.346328	0.936713	0.378362	0.618548	0.412825
AW462998	C6orf129	-0.0669393	0.203492	0.552927	0.77281	0.0299132	-0.0642616	-0.183856	-0.134287	-0.283369	-0.393093	0.0439368	-0.138508	-0.294543	-0.245287	0.184121	-0.438944	0.719926	0.0901776	-0.362057	0.0798147	0.0946211	-0.240493	0.050673	0.0232261
AW463826	CCDC28A	-0.0645159	-0.329532	0.4	0.321425	0.0748974	0.0614651	0.0255876	-0.111154	-0.121019	-0.127263	-0.190203	0.146379	-0.0817431	-0.133884	-0.202361	-0.366434	0.789893	0.0781584	-0.133948	0.104326	-0.133052	0.320087	-0.263058	-0.0640504
AW464226	H2B	-0.0897312	0.0201711	0.139231	0.146362	0.114118	-0.0653527	0.105337	-0.22929	-0.116446	-0.0919457	-0.0603535	-0.479149	-0.0898808	0.0122343	-0.037115	-0.0840683	0.259279	0.0798633	-0.0607949	0.0896993	0.135415	0.0372908	0.246552	0.0185725
AW464843	C4orf3	-0.926971	-1.24506	-0.517064	-0.429154	0.473894	0.0986498	0.74528	1.33704	-0.548362	-0.608787	0.215485	0.109067	-0.68004	-0.792204	0.128709	-0.376618	0.98796	0.889681	0.898429	0.527362	0.682062	-1.28809	0.29847	0.020264
AW465545		-0.344148	-0.430494	-0.192758	-0.121024	0.238853	-0.229352	0.311578	0.0463649	-0.180796	-0.000452193	-0.239813	-0.0421578	-0.169472	0.155246	0.37172	0.213217	0.435705	0.29515	0.448573	-0.0120197	-0.353407	-0.266879	0.103871	-0.037504
AW466088	ADAM19	0.198996	0.486297	0.989223	0.708981	0.630423	0.503645	-0.209811	-0.422508	0.332805	0.373273	-0.610878	-0.0880242	0.285616	0.343804	-0.166652	-0.0480866	0.331717	0.103542	-0.0091051	-0.524765	-0.694651	-0.877244	-0.547156	-1.08944
BF042291	MFHAS1	0.0185959	-0.299264	0.160601	0.36159	0.100854	0.0829761	-0.132669	-0.207959	-0.157167	-0.216399	-0.273025	0.529644	0.00868627	0.0952641	0.0493012	-0.0495447	0.324133	0.366248	0.145186	-0.290972	-0.288005	-0.164329	-0.173735	0.00998968
AW461515	PEG3	0.0547893	-0.264576	0.015235	0.102051	0.061704	-0.377145	-0.236078	-0.188775	-0.137619	-0.38651	0.0564538	-0.382305	-0.190154	-0.0396925	0.160809	-0.375222	0.704485	0.277716	0.287722	0.183939	0.807805	0.215852	-0.209041	-0.141442
AW462094	FUT5	-1.13981	-0.785898	-0.34962	0.0530397	-0.528883	-0.932193	-1.25361	-1.24063	1.56413	1.14516	-0.526908	0.325044	-0.227069	0.109356	0.841366	0.744892	0.0583876	-0.370464	-0.5821	-0.343383	1.19483	1.54916	0.424102	0.271101
AW462812	KLF9	-0.710395	-0.780343	-0.23506	-0.0752749	0.772716	-0.621773	1.79482	1.6882	-0.126431	-0.359273	-0.391255	-0.180971	-0.811695	-0.927945	0.0544534	-0.142878	1.10696	0.649876	0.344356	0.508453	-0.284801	-0.408926	-0.104694	-0.758123
AW463530	LOC100851791	0.124064	-0.65651	-0.146557	0.172435	-0.32475	-0.130298	-0.0616606	0.20858	-0.290715	-0.50096	0.184001	0.338801	-0.391529	-0.428331	-0.432643	0.112633	0.644042	0.153086	0.375134	-0.0387516	0.0263211	0.574109	0.22061	0.268891
AW464241	LGALS3	1.56706	1.69276	2.34301	2.62941	0.631826	0.439892	1.15417	1.2167	-2.4883	-1.8458	-0.0455679	-0.227987	-2.62936	-2.7639	-1.14661	-0.798641	2.11612	1.48997	-0.20448	0.282536	-0.815201	-0.633438	-0.87233	-1.09183
AW464730		0.286981	-0.678018	0.432607	0.489451	-0.0682964	-0.097868	-0.544158	-0.300119	0.0619148	-0.35262	0.489269	0.152447	-0.0253376	-0.351025	-0.531588	0.407639	0.670603	0.0503932	0.126747	-0.0203742	0.0755167	-0.100344	0.136782	-0.310602
AW465325		0.0128473	-0.0737771	-0.13199	0.0806545	0.691101	0.213146	0.778885	0.639545	0.434159	0.218	-0.0770323	0.0725618	0.160718	0.482341	-0.261514	-0.124402	-0.116094	-0.401393	0.0662963	-1.71387	-0.41759	-0.0564982	-0.137965	-0.338132
AW466069	PFKP	-1.16722	-1.7224	-1.33247	-0.684382	0.382197	-0.423619	0.361643	0.294184	-1.09654	1.18675	-0.0919025	0.675776	1.30551	1.83265	-0.421208	-0.375273	0.669293	0.249367	0.752564	0.558318	-0.457305	-0.270896	0.0843715	-0.309398
BF044244	STRA6	-0.139052	-0.848255	0.0956952	0.216484	0.0419675	0.119074	-0.492104	-0.0668941	-0.0488334	0.554128	0.216976	-0.159177	0.424177	0.219835	-0.238226	-0.071488	0.354212	0.349086	0.111105	-0.00521275	-0.172435	-0.175719	-0.0670182	-0.218324
AW461822	LOC100849406	-1.7618	-1.37227	-0.520518	-0.45948	-1.68684	-1.87516	-2.7581	-2.52968	1.50069	0.969837	2.81461	2.26158	-3.74042	-3.7269	2.78909	2.59821	-0.330637	-0.769399	0.713614	0.738321	2.52746	2.50442	2.77676	-0.663403
AW462388	SRA1	-0.525451	-0.823192	0.0274695	-0.10672	-0.184536	-0.437539	-0.562246	-0.458829	0.14452	0.249973	0.284295	0.543762	-0.184925	-0.500073	0.640488	0.596848	0.0951536	-0.0640255	-0.313146	-0.0681602	0.324144	0.433711	0.520193	0.368288
AW463007	PAG12	0.568221	-1.15875	0.41845	0.623438	0.111898	-0.055815	-0.258875	0.037855	-0.0940333	-0.0939138	0.0773246	-0.0424231	0.20856	-0.504461	0.0193761	-0.248433	0.680529	0.421981	-0.202736	-0.0478187	-0.0500331	-0.0670706	0.0820602	-0.425327
AW463666	CDC5L	-0.155345	-0.388695	0.169725	0.0266716	0.0926198	-0.181431	-0.53001	-0.212924	0.068844	-0.129941	0.267871	-0.0330394	0.295705	-0.119618	0.382914	-0.215457	0.429282	0.168385	0.0170159	-0.160015	0.0858913	0.157115	0.209972	-0.245537
AW464401	ANKRD12	-0.191009	-0.348073	0.0733736	0.234289	-0.0605658	-0.0569571	-0.423373	-0.0573722	-0.187102	-0.0748871	0.0923437	0.509215	-0.221556	-0.246169	0.169939	-0.281913	0.375787	0.123938	-0.0906852	0.00465392	-0.0560293	0.445386	0.104602	0.162164
AW464855	SLC36A2	0.000901812	-0.696403	0.0511943	0.141619	-0.00679583	-0.240384	-0.651649	-0.173648	0.0246932	0.110852	-0.0755117	0.0139721	0.00684869	-0.265208	0.342416	0.118704	0.46138	0.624023	-0.20672	-0.0342675	0.167319	0.239843	0.0764254	-0.0296047
AW465565	PWP1	-0.361929	-0.323835	-0.173771	-0.345076	0.330513	-0.210795	0.620789	0.539121	0.556829	-0.00529697	0.692026	0.116385	0.225476	0.0331006	0.257607	0.0272814	-0.23061	-0.228328	0.253745	-1.50814	-0.0911488	0.849412	0.529937	-1.55329
AW466104	DSTN	-0.0766938	-0.235947	0.868536	0.882808	-0.699944	-0.647053	-0.796738	-0.35403	-0.052877	0.0850765	-0.163186	0.222003	-0.815312	-0.313812	0.272943	0.199946	-0.776708	-0.998887	0.0915387	0.219072	0.466067	0.896126	0.934359	0.792714
BF042290		-0.0552128	-0.183618	0.0684245	-0.0008565	0.0622755	-0.440017	-0.195355	-0.313612	0.080005	0.277379	-0.103936	-0.18974	0.0496056	-0.23804	0.423841	-0.272956	0.428336	0.454563	-0.492049	-0.160694	0.0698261	0.158632	0.388744	0.184454
AW461657	PLOD3	0.186702	-0.127682	0.618111	0.891971	0.201389	0.372693	-0.509995	-0.375438	-0.0604763	-0.152373	-0.0872869	-0.380338	0.0443177	-0.20873	-0.900395	-0.393423	0.781216	0.432447	-0.0775311	0.179921	-0.0427966	0.0524215	-0.248815	-0.195909
AW462163	VCP	0.163808	-0.336378	0.303556	0.215247	-0.0429894	-0.395885	0.00650081	-0.288556	0.398476	0.0184762	0.328857	0.0435291	0.177517	-0.262548	0.122686	-0.327928	0.210133	-0.275685	-0.134314	-0.0314923	0.153008	0.207812	-0.112477	-0.141353
AW462674	DES	0.145592	-0.240406	-0.794344	-0.458854	0.51524	-0.380412	0.843387	-0.172216	0.962582	-0.105278	-0.15484	0.34278	0.461197	0.0354118	0.246213	-0.37435	0.0575043	-0.50441	0.234102	0.377559	0.188159	0.574387	-1.92071	0.121702
AW463705	SLC7A7	0.390472	0.157027	-0.322078	-0.437388	0.691091	0.330999	0.148996	0.0476221	0.454093	0.0970131	0.0527565	0.044639	-0.23922	-0.591116	0.256482	-0.315405	-0.377965	-0.447656	-0.100475	0.136633	-0.142327	0.312894	0.022848	-0.169936
AW464427	SAE1	-0.042918	-0.0138663	-0.317271	-0.260781	0.542143	0.345218	0.655356	-0.054357	0.929454	0.422538	0.141013	0.0533405	0.277017	0.501223	-0.173958	-0.556802	0.0365973	-0.939695	-0.55856	0.253968	-0.419422	-0.0485925	-0.348497	-0.423147
AW464569		0.162255	-0.325383	0.389139	0.382077	0.168327	-0.416575	0.135145	-0.311633	0.12965	-0.0607737	-0.249234	0.208667	-0.0105737	-0.447567	0.301244	-0.383095	0.275495	0.00295147	-0.174358	-0.249397	0.137851	0.171987	0.0853614	0.0784392
AW465335		0.566771	0.582186	0.706311	1.14319	0.000346659	0.115472	0.0879186	-0.029647	0.060031	-0.0705091	-0.138571	0.0118633	-0.267496	-0.420982	-0.0214888	-0.395143	-0.0482934	-1.09211	-0.424113	0.00585534	-0.234441	0.323509	-0.119774	-0.340889
AW466083	ZDHHC5	-0.0139717	-0.274644	0.0190357	0.0715625	0.454173	0.482968	-0.29842	-0.467112	0.585753	0.528937	0.198278	0.382061	0.236413	-0.134641	-0.226028	-0.125931	-0.229216	-0.324527	-0.501076	0.0627686	-0.251493	0.196593	-0.285018	-0.0864647
BF044242	KIAA1310	0.00323805	-0.193036	0.313783	0.303739	-0.154826	-0.477481	-0.0980681	0.0054828	0.0269172	0.0597748	-0.109088	0.311581	-0.224983	-0.308374	0.325888	-0.181563	0.10508	-0.0414063	-0.0203183	0.192516	-0.0413714	0.223694	-0.0764737	0.0552963
AW461748		-0.0728305	-0.505128	-0.0624837	0.0676204	-0.229534	-0.493503	-0.0841693	-0.372255	1.07522	0.257685	-0.0167311	-0.0352097	0.994559	0.599943	0.249691	-0.108243	-0.302529	0.00319421	-0.198315	-0.101052	-0.102119	0.191471	-0.580123	-0.175159
AW462400		0.212891	-0.0794314	0.392853	0.150597	-0.176266	-0.503295	-0.0142411	-0.41408	0.106135	-0.344179	0.304303	0.0458554	-0.1751	-0.266169	0.203623	-0.129913	-0.0108873	0.308062	-0.176742	0.0442519	0.00484086	0.487159	0.21267	-0.182938
AW463140	IGF2	-0.118364	0.997938	0.288123	0.312503	-0.26961	-0.0769742	-0.102623	-0.323366	-0.0629324	-0.204828	0.147575	0.00165587	-0.439718	-0.678757	0.138483	-0.270375	-0.221485	0.145945	-0.104933	0.421271	0.117575	0.509709	-0.0640778	-0.142735
AW463835	FAM195B	0.333538	-0.426775	-0.517388	-0.129641	0.184317	-0.280621	0.038914	0.222081	0.740273	-0.282806	-0.218254	0.353176	0.576468	0.330052	0.167106	-0.16778	0.113143	-0.218812	0.00462094	-0.0724532	0.0670884	0.207574	-0.792387	-0.231436
AW464413	CCDC47	1.01191	0.194666	0.440994	1.10768	-0.29626	-0.572936	-0.222087	0.188155	-0.362881	-0.204992	0.435652	0.556218	-0.169077	-0.923445	0.04762	-0.154191	-0.506835	-0.343813	-0.391974	-0.0644811	-0.284205	0.334033	0.31071	-0.130471
AW464863	HSPB1	2.37372	1.80094	1.12185	0.561055	0.453942	-0.548257	-0.765356	-0.579214	0.356912	0.0146136	-0.0232167	0.0917002	0.467148	-0.508214	0.606789	0.0513895	-1.59367	-1.86138	-1.44624	-1.2619	0.563469	-0.138478	0.401956	-0.139553
AW465465	FAM55C	0.733942	0.541387	0.701436	0.970815	-0.193224	-0.188211	0.0516092	-0.218984	-0.0447717	-0.216813	-0.0631731	0.382286	-0.266629	-0.390839	0.238623	-0.625187	-0.0793863	-0.149195	-0.361664	-0.0667612	-0.185795	0.0353044	-0.279412	-0.325358
AW466116	TIMP3	0.102106	0.06717	0.215592	0.564222	-0.426755	-0.214095	-0.451954	-0.623995	0.280296	0.114847	0.037543	0.249949	-0.270103	-0.23986	0.378985	0.045394	-0.426231	-0.307889	-0.292285	0.0397448	0.170046	0.461665	0.31623	0.209378
BF042462	PAPSS1	-0.0404515	0.197058	0.15812	0.138413	0.0140266	-0.268341	0.15208	-0.0327488	0.399379	0.0508708	0.0805276	0.434137	0.27447	0.0955389	0.0635056	-0.569004	-0.322471	0.00416547	-0.223298	-0.0224387	-0.213034	0.243286	-0.200496	-0.413295
AW461663	PEG3	-1.02484	-1.34977	-0.573883	-0.714944	-1.50219	-2.08276	-2.18609	-2.33957	0.991485	0.543331	2.01276	1.88328	-2.43532	-3.13044	1.57083	1.88736	-0.179192	-0.323786	0.615204	0.713459	2.08584	1.89946	2.06794	1.57185
AW462113		-0.430105	0.270968	-0.0613542	-0.160021	-0.141879	-0.927401	-0.182633	-0.691057	0.345717	-0.147791	0.414355	0.167883	-0.102565	-0.560673	0.318956	-0.19642	-0.120245	0.201381	0.0442903	-0.0298934	0.442871	1.16041	0.458427	-0.0732182
AW462823	HIGD2A	-0.655932	0.0608842	-0.144934	0.00158383	-0.792328	-0.730379	-0.349529	-0.764292	1.00937	0.0435	1.06969	0.702445	-0.743941	-1.07663	0.294444	-0.483419	-0.412179	0.446775	-0.199806	0.275915	0.640948	1.13168	0.469551	0.206578
AW463714	PEG3	-0.0448512	0.052201	-0.104462	-0.152607	0.272954	-0.167957	0.0683589	-0.477149	0.332279	-0.105819	0.269336	0.0747625	-0.088539	-0.424488	0.267437	0.0103054	0.00046117	0.396346	0.00593381	-0.182072	0.317466	0.158441	0.0936433	-0.571981
AW464262	NBEAL1	-0.0470494	0.287684	0.438609	0.452293	-0.140695	-0.484668	-0.191707	-0.826872	0.135365	-0.247976	0.631277	0.876116	-0.462041	-0.941693	0.133641	-0.394107	-0.00352538	0.112611	0.0133617	0.322363	0.311696	0.0154706	0.173389	-0.163542
AW464578	C1orf124	-0.3729	-0.747216	0.0965934	0.0600295	-0.560396	0.128779	-0.478925	-0.379042	0.628758	-0.06009	1.27378	1.16686	-0.342738	-0.747161	0.372966	-0.911451	0.12941	-0.0880194	0.112778	-0.0590712	0.251741	-0.209812	1.0943	-0.359173
AW465350	Rpl3	0.232095	-0.0521488	0.0699259	0.151297	0.539896	-0.331979	0.268335	-0.0744554	0.174138	0.359761	-0.0266789	0.292721	0.617651	0.296629	-0.456144	-0.136704	0.393208	0.280512	0.242533	-0.945895	0.0306302	0.04737	-0.187925	-1.78477
AW466099		-0.219893	0.8538	0.401603	-0.181173	0.0082705	-0.469908	0.119237	-0.338741	0.269256	-0.0705094	0.322021	0.751023	-0.33314	-0.22536	0.994986	-0.847581	-0.465159	0.302758	-0.260195	-0.189698	0.356722	-0.0616857	-0.109324	-0.607308
BF044239	SYAP1	-0.341864	0.172018	-0.0128583	-0.0693266	-0.101788	-0.0937895	-0.0601639	-0.329089	0.522388	0.116873	0.14047	0.328361	-0.386211	0.122998	1.00589	-0.878671	-0.513777	0.748735	-0.389492	0.890405	0.286674	-0.263424	-0.192179	-0.702174
AW461754	ARHGEF2	-1.44403	-1.16858	-0.61745	-0.540513	-1.77544	-2.01212	-2.32028	-2.46304	0.986465	0.815619	2.12218	2.18485	-3.04601	-3.28366	2.01385	1.97414	-0.34072	-0.0588286	0.593503	1.23995	2.02484	1.83944	1.81422	1.46163
AW462569	MLKL	-1.03601	0.484203	-0.089717	-0.720935	-0.333491	-0.576492	-0.021841	-0.967183	0.691694	0.0532059	0.0779129	0.0656102	-0.0300397	0.0069584	0.017119	0.583529	-0.464199	0.330524	0.210748	0.705377	0.556183	0.440746	0.113073	-0.0969752
AW463148	PAG2	-0.290694	-0.0405462	0.310054	0.266376	-0.496422	-0.474232	0.0381196	-0.125476	0.388058	-0.0251402	0.15922	0.173741	0.248808	-0.217781	0.0743705	0.238349	0.0696748	-0.0779696	0.277407	0.770162	-0.17789	-0.313654	-0.168364	-0.606171
AW463677	SSLP-1	-2.45948	-2.35393	-2.48941	-2.57726	-1.46491	-1.90162	-1.31926	-1.06356	1.00012	0.602661	2.3923	2.50963	-2.70149	-3.43322	2.35462	2.08245	0.016232	-0.312011	0.876796	1.41073	2.48204	2.60327	2.21853	1.52676
AW464424	EEF1G	-0.360623	-1.0098	-0.31832	-0.869879	0.78567	-0.0442711	0.342504	-0.0427029	1.08144	0.125058	0.397648	-0.0987154	1.22835	0.0913301	0.517206	-0.818321	0.555893	-0.316978	0.709675	0.210553	0.187315	-0.813424	-0.215793	-1.32381
AW465022	ALDOA	-0.151124	-0.0683656	0.248486	0.111174	-0.00481705	-0.569915	-0.15235	-0.0682758	0.900545	0.119476	0.789199	0.158695	0.712163	0.342671	-0.100962	-0.627337	-0.036834	0.0143809	0.15793	-0.128652	-0.0594336	-0.0884856	-0.175682	-1.32249
AW465408	TMEM100	-0.0350362	-0.035299	-0.278124	-0.260731	0.850562	0.395835	0.698839	-0.725139	0.746808	0.183406	-0.127676	-0.36533	0.369739	-0.521459	0.314079	-0.937598	0.337142	0.757624	-0.0917987	0.0893203	0.244448	-0.807468	-0.100453	-0.701692
AW466024	EIF4A1	-0.104595	-0.488071	-0.00668402	-0.767045	0.632929	-0.324342	0.487903	0.474237	0.6307	0.018865	0.0561046	0.0602019	0.807497	0.298298	0.300092	-0.530867	0.239709	-0.132469	0.328633	0.386549	-0.216821	-0.455528	-0.244652	-1.45064
actin1		-0.185143	0.384362	0.470146	0.513544	-0.480432	-0.905491	0.224538	-0.0760358	-0.341252	-0.321108	0.0822905	0.453584	-0.41728	-0.486479	-0.169126	0.0469432	0.489019	0.69781	0.00859319	0.0862642	0.29835	0.370841	0.0445023	-0.788438
AW461413		-0.12455	-0.0323876	0.32914	-0.450793	0.35035	0.568022	-0.0834642	0.625739	-0.100177	0.284554	0.669241	0.427633	0.681604	-0.0194387	-0.933815	-0.183351	0.458778	-1.03367	0.0408487	0.242949	-0.353965	-0.39395	0.255271	-1.22457
AW461998		-0.222371	-0.24097	0.0291347	-0.272562	0.288252	-0.836778	0.590167	0.00310712	0.661456	0.0480565	0.226577	-0.140269	0.620573	0.329638	-0.108915	-0.130301	-0.0761667	-0.838914	-0.021783	0.183398	-0.417089	0.251515	0.492319	-0.418074
AW462524	RPS18	-0.448695	-0.399261	0.209713	0.355192	0.236563	0.0548027	-0.0587182	0.304727	0.312874	0.100833	-0.0107633	-0.283815	0.0591832	-0.399991	0.321324	-0.0552278	0.385924	-0.111726	-0.0673156	-0.242352	0.0153999	0.273691	0.0901263	-0.642488
AW463429	PVRL2	0.250127	0.156698	0.317396	0.209934	0.255775	0.135958	-0.993906	-0.389001	0.266841	-0.00785402	0.333932	-0.100741	0.294629	-0.0091574	0.0800902	0.0452294	0.183728	-0.662541	-0.0737355	-0.234493	0.118805	0.302762	0.174299	-0.654775
AW463910	DDX6	-0.616419	-0.695966	-0.39088	-0.0739314	0.111871	-0.319889	0.174961	0.273008	0.606342	0.496129	0.371671	0.296171	0.855879	0.428873	-0.76683	-0.151714	0.167819	-1.12537	-0.0904416	0.141739	0.0802777	0.643978	0.244098	-0.661378
AW464396	TMCC1	-0.298057	-0.610239	-0.0822724	0.434035	0.198896	0.490401	0.12514	0.216306	0.233746	0.125635	0.228734	-0.0329246	0.289256	-0.303612	-0.0030793	-0.201521	0.432744	-0.519608	-0.16916	-0.0942715	-0.235239	0.535441	-0.0918528	-0.668496
AW464941	PIAS1	0.387023	-0.206161	-0.218916	0.351496	0.202274	0.276119	-1.03325	0.189781	-0.0237215	0.488433	-0.237099	-0.0826782	0.764433	-0.289299	-0.333795	-0.589108	0.728102	-1.2698	0.210625	-0.0533336	0.272967	0.564323	0.902012	-1.00042
AW465809	ITM2B	-0.220198	-0.336742	0.426027	0.86639	-0.171494	-0.357611	-0.0248473	0.332729	-0.262545	0.0731286	0.519698	0.407661	-0.00549894	-0.606319	-0.611045	-0.139882	0.57784	-1.32426	0.152421	-0.0809012	0.387562	0.657537	0.374792	-0.634446
BF040869	RXFP2	-0.377935	-0.539763	-0.0773928	0.547595	0.157528	0.261078	-0.203711	0.484211	-0.164724	-0.0557111	-0.055672	-0.0464101	0.129288	-0.535484	0.356615	-0.469103	0.362706	-0.53245	0.239855	-0.161246	0.55658	0.447124	0.240302	-0.56328
AW461441		-0.703838	-0.360648	-0.276989	0.614898	0.00712522	0.763937	0.0994819	0.552465	-0.35478	0.0892505	-0.379139	-0.0842707	0.261625	0.141651	-0.925481	-0.234395	0.519242	-0.0425047	-0.0487436	0.442784	-0.328467	0.440582	0.156943	-0.350728
AW462218	RAB11A	-0.738082	-0.497967	-0.603274	-0.507742	-0.308382	0.276324	1.20364	0.345698	0.444167	-0.139175	0.542565	0.0423675	0.079959	-0.0406063	-0.0228342	0.0402172	0.254063	-1.12599	0.608347	0.395549	-1.21978	0.426224	0.651136	-0.106421
AW462732	TMEM231	0.452799	0.566922	0.905648	-0.232651	0.166013	-0.218304	0.240965	0.623795	-1.86502	-1.0623	0.929361	-0.616871	-0.794928	-1.43789	0.0266356	0.20051	0.622534	-0.190435	0.00706571	-0.0468867	0.678995	0.440123	0.899872	-0.29595
AW463375	ENPP1	0.366147	0.907132	1.28354	1.29117	0.0723615	0.0508532	-0.157925	-0.00516334	-0.270991	-0.647221	-0.258031	-0.520287	-0.226284	-0.469349	0.486323	0.068486	0.154438	-1.12211	-0.271027	-0.79819	-0.0255276	0.0856127	0.550645	-0.54461
AW463918	GRN	-0.641745	-0.527934	-0.57045	-0.201138	-0.468354	0.159056	-0.0256529	-0.0029451	0.772675	-0.0379184	0.702011	-0.466206	0.0552533	0.0611469	0.199094	0.220974	0.153069	-0.860961	-0.202769	-0.481176	0.565524	1.01614	0.668216	-0.0859052
AW464533		-0.198014	0.361322	0.298665	1.07853	-0.837293	-0.534702	-0.960647	-0.229947	0.480595	0.245081	2.18425	0.75734	-1.67481	-1.53639	-0.223715	0.365439	-0.907555	-1.14541	-0.091749	0.100346	0.945521	1.01045	0.716348	-0.203648
AW465156	PHC2	-0.575724	-0.383777	-0.352414	-0.148233	0.0286896	-0.329172	-0.0635992	-0.453953	0.278079	-0.573387	0.657519	-0.196121	0.177649	0.0249623	0.796021	0.600602	0.307243	-1.16012	0.0408791	-0.619415	0.448776	0.436796	1.1333	-0.0746065
AW465847		-0.426351	-0.429129	-0.580167	0.125587	0.202669	0.258364	-0.241525	-0.0473363	0.889067	0.374913	0.243494	-0.163417	0.872829	0.353076	0.157159	-0.245424	0.118202	-0.817963	-0.0161193	-0.469816	0.274638	0.31333	-0.0297895	-0.716292
BF044730	SYNPO	-0.285036	-0.0849741	-0.175612	0.701892	0.0203983	0.0594779	0.15676	0.0554215	-0.148354	-0.211278	0.0804612	-0.310064	0.0451638	-0.0942451	0.454428	-0.0644379	0.207076	-0.556158	-0.271825	-0.38833	0.549446	0.474284	0.214251	-0.428746
AW461366	KIAA2013	0.114558	-0.107091	-0.0471023	0.257776	0.662471	0.222512	-0.0704463	-0.138002	0.467021	0.115126	0.556661	-0.239147	0.520118	0.243792	0.119067	0.166521	0.113777	-2.15395	-0.0567784	-0.912353	0.424715	-0.359215	0.432067	-0.332098
AW461861	ABHD11	-0.475412	0.144347	-0.578293	0.1454	-0.0499806	0.512058	0.570683	0.267583	0.418878	-0.262127	0.482647	-0.205652	-0.0691269	-0.283846	0.419901	0.647051	0.40693	-0.0757091	-0.402093	-0.166981	0.0563965	-0.0107939	0.319039	-1.8109
AW462362	PSMD8	0.802893	0.70771	0.0833109	0.944012	0.658895	0.519343	0.74822	0.304553	-0.0509298	-0.25389	-0.825636	-0.835119	-0.0436458	-0.419051	-0.781941	-0.557742	0.772271	-0.318451	0.321254	-0.36613	-0.372177	-0.293279	-0.303328	-0.441143
AW463347	RAB5C	-0.219015	0.257332	0.0628232	0.705066	0.0898462	-0.619791	-0.131014	-0.080756	-0.0833227	-0.536515	0.548941	-0.186952	-0.502677	-0.902432	0.345849	0.224957	0.703859	0.0562395	-0.0352167	-0.46482	0.623396	-0.118729	0.571721	-0.30879
AW464066		-0.110873	-0.082356	-0.334741	0.884761	0.430163	-0.134916	-0.0442617	0.425461	-0.0954619	0.0320227	0.0830066	0.0287151	0.0411283	-0.272937	-0.239094	-0.660239	0.114113	-0.238539	0.296269	-0.190654	0.520922	0.295819	-0.0971912	-0.651116
AW464231		0.0166278	-0.0692745	-0.182648	0.560389	0.0377764	0.0720167	0.176453	0.111173	0.044001	-0.242884	0.299456	0.0934496	-0.114509	-0.181234	-0.255861	-0.133888	0.375535	-0.317229	-0.134689	-0.0353056	-0.268564	0.210228	-0.0659579	0.00493894
AW464952	ARID5A	-0.163327	0.0375245	-0.200153	0.729204	0.139539	-0.00519392	0.139511	0.24239	-0.115701	-0.273719	0.00830904	-0.31351	0.103985	-0.19698	0.559874	-0.227544	0.221554	-0.434455	0.0102449	-0.118458	0.0205759	0.142709	0.182981	-0.489361
AW465701	RCOR1	0.490391	0.753054	0.401119	0.96129	0.192932	0.15975	-0.167035	-0.0723253	0.0134893	0.339257	-0.273384	-0.34223	0.58666	0.4817	-0.692153	-0.235328	-0.0825758	-0.536744	-0.449496	-0.348069	-0.39019	-0.253068	-0.0520711	-0.484972
BF040872	HIATL1	0.200545	0.71185	-0.168202	0.897265	0.132743	0.148894	-0.00583182	0.216525	0.189184	-0.428046	0.395531	-0.379346	-0.296803	-0.0831528	0.000347562	0.0257192	-0.174685	-0.967246	-0.361143	-0.498524	-0.125228	-0.0999661	0.503077	0.166492
AW461452	MSX1	0.0292929	0.0870833	-0.19027	0.0610373	0.248314	0.0983336	0.112235	-0.142773	0.0199438	0.0109513	0.072507	-0.187207	0.272158	-0.0453848	-0.292589	-0.0151904	0.322953	-0.277998	-0.0644792	-0.134137	-0.0431736	-0.0688322	0.189958	-0.0627343
AW462237		-0.594355	-0.43966	-0.791103	-0.282285	0.626951	0.654273	-0.394995	-0.569186	2.02346	1.53677	-0.243849	-0.547575	2.47586	2.78498	-0.0816069	-0.135869	-0.632158	-1.42334	-1.05457	-1.05172	-0.472759	-0.550364	-0.257093	-0.579795
AW462885	STK35	-0.317975	-0.0548017	-0.0138661	0.393657	-0.199001	-0.0892381	-0.00647006	0.0635831	0.499485	-0.205243	-0.415092	0.0442931	0.210127	-0.381008	0.812965	-0.133627	0.110797	-0.334566	-0.464283	-0.240046	0.0235931	0.0183886	0.370275	0.308051
AW463384	NEU1	0.355468	-0.37582	-0.0554825	0.607968	0.281024	0.216898	0.585022	0.13443	-0.24585	-0.433265	0.00700014	-0.136034	0.0885113	-0.310947	-0.445908	-0.329074	0.60135	-0.113863	-0.39377	-0.00633664	-0.065577	-5.99949e-05	0.159951	-0.125633
AW464063	FDX1	-0.043754	0.256697	-0.0531942	0.52126	0.109186	0.164372	0.256535	0.19967	-0.133181	-0.0618398	-0.106761	-0.18595	-0.0286077	-0.272201	-0.31402	-0.143402	0.311333	-0.392062	-0.277957	-0.130379	-0.0573231	-0.149413	0.715432	-0.184441
AW464544	NDUFS6	0.385508	-0.378259	0.159657	0.41313	1.06327	0.225907	0.665223	-0.219648	0.450322	-0.111092	-0.689336	-0.8408	0.361898	-0.436518	0.0175672	-0.498056	0.924667	-0.541045	-0.272372	-0.779459	0.483933	-0.694999	0.653624	-0.343125
AW465165	HOOK3	0.0963947	0.333686	-0.203223	0.65783	0.231461	-0.0301824	0.493886	0.414106	-0.408474	-0.238707	0.00783458	-0.462163	0.079969	-0.0282321	0.228475	-0.347434	0.326254	-0.495191	-0.137635	-0.289263	0.0324977	-0.226032	0.232643	-0.2685
AW465857	TTC38	-0.0574564	0.119451	-0.134205	0.770876	0.135925	-0.317704	0.634365	0.293319	-0.131724	-0.251857	-0.284438	-0.305117	0.127711	-0.316732	0.428428	-0.196136	0.308976	-0.451814	-0.397962	0.0187637	0.313798	-0.168375	0.11675	-0.254841
BF044732	GCA	0.0200276	-0.423368	0.306189	0.88708	-0.11115	-0.174021	0.63628	0.154348	-0.349971	-0.371234	-0.424071	-0.11905	-0.155385	-0.796393	0.529928	0.446764	0.415829	-0.224538	-0.164356	-0.134908	0.0514023	0.271672	-0.0990898	-0.171986
AW461416	FAM115A	-1.41734	-1.25421	-0.481529	-0.297589	-1.38902	-2.13903	-2.045	-2.40029	0.378607	1.11041	-0.0579536	2.3643	-3.07888	-3.88478	2.26929	2.72672	0.41176	-0.258753	0.635815	-0.41732	1.69818	2.67618	2.58915	2.26128
AW461867	TMEM86A	-0.328359	-0.283316	-0.668749	-0.220746	0.353122	-0.204361	-0.246349	-0.430915	0.630581	0.216661	0.511471	0.348098	0.396355	0.16923	0.414451	0.0707136	-0.252164	-0.776084	-0.627878	-0.385791	0.454916	0.288748	0.267179	0.303186
AW462372	KIAA0284	0.479028	0.260922	0.291623	0.667056	0.542015	0.444895	0.593244	0.188073	-0.782459	-0.834708	-0.0133005	-0.692646	-0.845126	-1.81259	-0.540786	0.0332736	1.74577	1.07961	-0.420073	0.162524	0.113979	0.0180411	-0.249101	-0.429262
AW463438	LMF2	-0.279829	-0.16348	-0.461219	-0.238768	0.124725	-0.0419733	-0.323199	0.00489701	0.680862	-0.0835351	-0.243963	-0.117537	-0.210325	-0.35946	0.579882	0.0300936	1.02731	-0.306525	-0.051905	-0.633827	0.177876	0.0534348	0.592513	0.243955
AW464075	SELS	0.319083	0.359465	0.328384	0.672991	0.441339	-0.195722	0.6323	-0.250582	-0.208092	-0.443914	0.576917	-1.06194	-0.585596	-1.10672	0.132554	0.29829	0.642139	-1.53008	0.00276303	-0.674013	0.497622	0.116842	0.716664	0.31931
AW464407	ZDHHC3	-0.735478	-0.639967	-0.400277	-0.866336	0.319917	-0.145996	1.33969	0.855511	0.0452977	-0.759511	0.950132	-1.10248	-1.08341	-1.28175	0.0140005	0.536889	1.39713	0.439991	0.0232617	0.422617	-0.0977997	0.482857	0.620337	-0.334618
AW465104	CTBP1	-0.143313	0.0373412	-0.294839	0.0978586	-0.00411769	0.270277	0.206846	-0.194333	-0.450189	0.10073	0.0593472	0.274538	-0.149916	-0.245429	-0.467149	0.188228	0.154845	-0.0809737	-0.169872	-0.149694	0.360657	0.300821	0.317968	-0.0196319
AW465816		0.0470695	0.171144	0.213226	0.590543	0.133714	0.0857513	0.223234	0.19099	-0.103956	-0.515266	0.0472168	-0.158135	-0.34683	-0.802757	0.376445	-0.402481	0.616158	-0.448376	-0.132698	-0.340925	0.497855	-0.110394	0.293474	-0.125003
BF046562	WDR37	-0.124619	-0.0421846	-0.914674	-0.253864	0.0436662	0.235637	-1.16827	-0.10223	0.62208	0.128465	0.592187	-0.214068	0.117169	0.164902	0.0257519	0.617843	0.157061	-0.752516	-0.625274	-0.242324	-0.0275367	0.358408	0.810216	0.594178
AW461553	TSPAN13	0.245949	-0.0302541	-0.134116	0.544887	-0.053916	0.179174	0.656374	-0.296132	-0.318156	-0.274465	0.39714	0.2766	0.12197	-0.812182	-0.280466	0.0236068	0.526542	-0.0530729	-0.412824	-0.150595	-0.358565	-0.206317	0.821691	-0.412873
AW462249	BCAM	-0.290499	-0.0613386	-0.209126	-1.16108	0.0460112	0.0240014	0.796892	0.392711	0.833915	0.35861	0.441353	-0.225622	0.549001	0.0449583	0.134417	-0.554735	-0.336758	-0.802428	-0.571283	0.165134	0.195425	0.290284	0.0639822	-0.123829
AW462893	AUP1	-0.628842	-1.11828	-0.824743	-0.295216	-0.604206	-0.54146	-0.366501	-1.02054	0.497346	0.0994461	0.626285	0.0303468	-0.483904	-1.4148	1.23242	1.58827	0.594878	-0.127358	-0.973313	-0.434765	1.34179	1.05771	1.15494	0.610494
AW463393	BET1	-0.0460281	0.0235073	-0.114639	-0.0950876	0.0878006	-0.0402942	0.400014	0.0668247	0.176625	-0.135403	0.207023	-0.815842	0.0710019	-0.718736	0.207943	0.0427402	0.520387	-0.0775593	-0.410172	0.109184	0.264946	0.0852853	0.218809	-0.0283307
AW464072		0.0887079	-0.0314508	0.147497	0.628944	0.346933	0.365022	0.37216	-0.181047	0.0664398	-0.0249192	0.209486	0.00389208	0.170081	-0.358861	-0.336961	-0.56749	0.493365	-0.408576	-0.361795	-0.0817591	-0.0211423	-0.0343512	-0.397541	-0.0866338
AW464715	DAZAP2	-0.0268142	-0.0741735	-0.337535	0.303786	0.0486098	-0.389039	-0.0795854	-0.441967	0.334484	-0.0123639	0.27024	-0.14528	0.0105672	-0.311843	0.691407	-0.677434	1.1259	-0.337	-0.742732	-0.310012	0.759674	-0.341331	0.567432	0.115011
AW465269	EHF	-0.0849621	0.329926	-0.0463266	0.473125	0.0133882	-0.109346	0.515905	-0.364252	-0.50934	-0.392299	0.0968336	-0.259469	0.348373	-0.706966	0.215451	0.139999	0.203927	-0.279166	-0.480484	-0.146865	0.0183877	-0.140133	1.33848	-0.174186
AW465869	TNS1	0.41932	0.227338	-0.0640099	-0.118843	0.525635	0.240835	0.266171	-0.260914	0.318216	0.202537	-0.17326	-0.0644507	0.636099	-0.149828	-0.540282	-0.309612	0.330302	-0.533908	-0.507184	-0.268301	0.152884	-0.337954	0.243835	-0.234625
BF042598	RRBP1	0.172844	-0.081133	-0.357288	0.247908	-0.121235	-0.407227	0.929127	-0.191125	0.15414	-0.380402	0.609313	-0.223009	0.28966	-1.09331	0.19747	-0.623156	0.526578	-0.246088	-0.595103	-0.186412	0.285727	-0.109384	1.0526	0.149508
AW461427	CYP17A1	0.171911	-0.379148	-0.457838	0.324738	-0.0186172	0.0264661	-0.00669893	-0.298628	-0.359882	-0.0469952	0.295479	0.104456	0.618812	-0.761108	0.462186	-0.0569312	0.430842	-0.42517	-0.570662	0.452025	0.187964	-0.123706	0.484557	-0.0540539
AW461905		0.979557	-0.24289	0.248805	0.810435	0.0108293	-0.425503	0.752875	-0.736907	0.0983566	-0.367561	0.937498	-0.799696	1.07674	-1.16212	0.13559	-0.522773	0.457554	-0.343328	-1.25035	-0.0113274	0.264879	-0.608456	0.894514	-0.196719
AW462546	COPZ2	0.894577	0.482102	0.263375	-0.189542	0.117909	-0.117618	0.467231	-0.256385	0.563621	-0.46663	-0.229011	-0.341543	-0.223928	-0.57927	0.396182	-0.206485	0.452166	-0.230465	-0.365745	-0.168817	-0.0386923	-0.365512	0.484177	-0.341696
AW463357	MCM7	0.44989	0.141993	-0.115521	-0.079622	0.793247	0.693006	0.413152	0.0350954	-1.6143	0.16378	-0.108253	-0.509746	0.729571	-0.0160259	-0.0651962	0.0874139	0.931912	-0.0592621	-0.55337	-0.0142851	-0.355782	-0.590098	0.0271948	-0.384789
AW463935		0.294122	-0.208008	0.223429	0.111812	0.366968	-0.292403	0.761963	-0.172982	0.259862	-0.0650178	-0.244936	-0.144262	0.127291	-0.375556	0.690956	-0.179143	0.29354	-0.192909	-0.582256	-0.30699	-0.056739	-0.277141	0.251806	-0.283406
AW464418	ARL10	0.914388	0.473273	0.517821	-0.360925	0.888955	0.39496	0.423535	0.296564	-0.138446	-0.308307	-0.207292	-0.279579	-0.291773	-0.906129	0.0175644	-0.322484	0.4654	-0.223204	-0.217074	-0.141354	-0.40569	-0.816076	0.643869	-0.417995
AW464975	CCSMST1	-0.168451	-0.427488	-0.128256	-0.0983999	0.443468	0.370046	0.474592	0.0925768	-0.0848736	0.0512687	-0.344962	-0.235442	0.524702	-0.642021	-0.0119127	-0.368439	0.637013	-0.0752041	-0.326514	0.188926	0.0635811	-0.28544	0.250746	0.100483
AW465717	LOC615263	-0.0926838	-0.210228	-0.315158	-0.190998	0.126816	0.241083	0.271374	0.162008	0.482996	0.595746	-0.339597	-0.017297	-0.246876	-0.37301	0.29169	-0.105879	0.0976953	-0.225889	-0.777149	-0.167336	-0.0947185	0.289228	0.389177	0.209005
BF040873		-0.0617504	-0.0893441	-0.141686	0.262664	0.226076	0.192595	0.258514	0.160052	-0.151492	0.042398	-0.0475286	-0.0451517	0.037378	-0.524964	0.114003	0.0485356	0.337576	-0.215663	-0.582293	0.0602658	0.0522613	-0.224042	0.527193	-0.235599
AW461460	PFKFB3	1.63306	1.03473	2.02745	-1.36186	1.03092	-0.692712	0.465628	-0.669511	0.530349	-0.166973	-0.222794	-0.805072	-0.161726	-0.813168	-0.33539	-0.519254	2.3783	1.21761	-1.25082	-1.35801	0.170682	-0.478148	-0.424893	-1.2284
AW462258	DNAJC8	-0.110228	-0.863101	-0.711832	-0.0232626	0.487993	0.138486	1.35068	0.725199	0.573401	-0.116098	0.470791	-0.226845	0.108668	-0.481932	0.0771723	-0.416156	0.922192	-0.0255178	-0.545138	-1.93033	0.292673	1.5504	-0.450291	-0.796931
AW462750	CTSD	0.280881	0.10692	-0.115031	0.210041	0.736274	0.546882	0.43815	0.264139	0.704628	-0.000970067	0.189275	-1.32645	0.620123	-0.159654	-0.00962306	-0.622248	0.603301	-0.178763	-0.135227	-1.73581	-0.194771	0.0266067	0.110937	-0.359616
AW463403	MARCH7	0.0102795	-0.801916	-0.216383	-0.00777328	0.470571	0.355423	0.542875	0.0426943	0.343698	0.109495	0.122241	-0.388381	0.0900961	-0.339977	0.250526	0.245046	0.822196	-0.599344	-0.914473	-0.418336	-0.0676287	-0.0912796	0.580817	-0.140465
AW463932	ELOVL1	0.110614	-2.37012	0.685675	0.420735	1.04361	0.548284	1.0539	0.732503	-0.777375	-0.154274	0.00123221	-1.01036	-0.731505	-1.2506	0.520001	0.483438	1.40665	0.666292	0.147829	-2.18457	-0.138473	0.679409	0.612866	-0.49576
AW464555	SCPEP1	0.487584	0.500726	0.340614	0.743717	-0.215425	-0.140079	-0.40302	-0.818624	0.620274	-0.194466	0.551767	-0.3891	-0.60615	-1.15953	0.958932	0.84403	0.149824	-0.591151	-1.39953	-2.64419	0.897232	1.34852	0.484188	0.63386
AW465180	DDX1	0.111914	-1.40673	-0.0863386	0.534446	0.252728	0.439272	0.334292	-0.283669	0.0766048	-0.209697	0.186554	0.159675	0.485712	-0.709455	-0.606592	0.102452	0.574455	0.0101797	-0.522737	0.453246	-0.0140944	0.0439741	0.260023	-0.186217
AW465738	CPA5	-0.223168	-1.16071	-0.100033	0.394785	0.180606	0.00974037	0.440528	-0.204877	-0.380426	-0.484555	-0.0279523	-0.274234	-0.240926	-1.06595	1.10059	1.21008	0.133666	-0.252954	-0.522861	-0.133971	0.836887	1.14548	-0.233046	-0.146703
BF044735	CTDSPL2	-0.224965	-0.407771	-0.168877	0.291589	0.30817	0.127494	0.207222	-0.0199938	0.472946	-0.169091	0.354801	-0.31299	0.132171	-0.765335	0.645048	-0.114666	0.33474	-0.551629	-0.450068	-0.475491	0.267921	0.28675	0.332876	-0.100852
AW461434	TKDP4	-0.0853077	-0.950072	-0.540055	0.239472	0.11701	0.237141	0.268971	-0.205275	1.22162	-0.10162	0.231495	0.219301	-0.308574	-0.669309	0.433502	0.0491335	0.218967	-0.310715	-0.34782	-0.194485	0.000402289	0.445794	-0.417215	0.447639
AW461912	IGFBP7	-4.42056	-3.78406	-4.70212	-4.07652	-2.37887	-2.32806	-3.39757	1.07988	2.60174	2.46219	3.03561	2.36133	-4.35581	-4.64853	4.19829	3.60027	-1.77911	-2.10559	1.24446	1.3854	4.01209	3.81237	4.14588	4.03729
AW462395	CD163	-1.12063	-1.25684	-0.757138	-1.2367	-0.914386	-0.644124	-1.16334	-0.651497	1.00071	0.607609	0.226618	0.874372	-1.08311	-1.25923	1.21448	1.81081	-0.0747997	-0.238704	0.103952	0.120884	1.81093	1.89892	1.7052	-0.973974
AW463455	SNRNP70	-0.267958	-0.729065	-1.07185	-0.302864	0.663075	0.454247	0.874095	0.537045	0.703731	0.369523	0.254259	-0.235161	0.0656263	-0.276885	-0.83396	-0.216006	0.436572	-0.248052	-0.283707	-0.819707	0.0230098	0.678712	0.102672	0.12265
AW463942	PHYHD1	-0.487607	-0.926386	-0.592173	-0.159725	-0.0151095	-0.119658	0.388685	-0.532391	1.51465	-0.0261361	0.166615	-0.237461	-0.500493	-0.602056	0.883873	0.444146	-0.369184	-0.807728	-0.440609	0.0149445	0.64179	0.298683	0.431559	1.03177
AW464253	DUSP16	-0.386531	-0.320319	-0.554159	-0.0973143	0.053475	0.168617	-0.0964404	-0.357517	0.244448	0.0504904	-0.0242574	0.311602	-0.314643	-0.364612	0.0819748	0.581241	0.048881	-0.110731	-0.179276	0.0535287	0.201578	0.435572	0.40762	0.166773
AW465113	PSMA2	-0.0405634	0.107452	-0.191889	0.11105	0.700236	0.510146	0.87425	0.527878	0.571206	0.257086	0.609701	-0.800733	-0.100936	-0.289632	-2.01924	-0.14722	0.356558	-0.723441	-0.365329	-0.866537	-0.0405861	0.713039	0.112269	0.135229
AW465723	MAST2	0.305785	-0.138336	-0.135293	0.384811	0.510859	-0.488853	-0.05597	-0.0260664	-0.0284174	-0.0190025	0.0904636	-0.230059	-0.167389	-0.394258	-0.114285	0.16158	0.40012	0.208586	-0.108522	0.0129233	-0.114126	0.406106	0.041642	-0.502301
BF040867	TRIM6	0.260933	-0.210199	-0.000990276	0.764556	0.305447	0.247917	-0.398972	-0.350563	0.0709572	-0.446837	0.117921	0.00177509	-0.240102	-0.727406	0.284404	0.365592	0.0424271	-0.363396	-0.25578	-0.0791065	0.366949	0.609859	0.0433555	-0.408742
AW461575	ADIPOR2	0.0847068	-0.480487	-0.292392	0.720859	0.163472	0.55938	-0.450332	-0.200661	0.288703	0.126881	-0.215371	-0.0406567	-0.2415	-0.684712	-0.317625	0.536097	0.349067	-0.0985217	-0.42876	0.00134764	0.743813	0.0696084	0.031363	-0.224278
AW462270		0.569234	0.117341	0.42676	0.302394	0.149501	-0.0869755	0.144816	-0.910049	0.194041	-0.633612	0.441305	-0.645353	-0.563632	-1.17903	0.16755	0.220285	0.99413	-0.390635	-0.0239469	-0.142893	0.619104	-0.450588	0.768958	-0.0887049
AW462903	PSENEN	0.252546	-0.0239422	0.175438	0.277844	-0.0175016	0.194872	0.0223204	0.0626786	0.549529	-0.484373	0.143557	-0.172093	0.0730941	-0.112535	-0.0116964	-0.135462	0.0531617	-0.445699	-0.334599	-0.110941	0.0719368	0.0528808	-0.00477171	-0.0762437
AW463317		-0.134105	-0.345792	-0.215192	-0.022008	0.305219	0.44378	-0.0278516	-0.380979	0.158477	0.00735216	-0.296692	-0.312919	0.057947	0.0562998	-0.666243	0.43783	0.371736	0.31143	0.0141826	0.171916	0.492011	0.214309	0.500711	-1.14142
AW464080		-0.298341	-0.584139	0.138872	0.218868	0.0626813	0.37642	-0.0213774	0.238153	-0.00657572	-0.423526	0.197307	-0.188749	-0.314256	-0.63413	0.293602	0.289613	0.217505	-0.025183	0.0790916	0.0468571	0.401223	-0.109622	0.253807	-0.208101
AW464737	FAM110A	0.557659	0.270077	0.92584	1.08575	-0.568897	-0.0937648	0.401576	0.319836	-0.210678	-0.869513	0.354354	0.173035	-1.09046	-1.25658	-0.597001	-0.0526556	0.200336	-0.230976	-0.111018	0.0253868	-0.182267	0.19507	0.413217	0.341669
AW465188	CRNKL1	0.25864	-0.832634	0.137441	0.315125	0.575073	0.537785	-0.281108	0.407785	0.710062	0.0194678	-0.294184	-0.311227	-0.270992	-0.289209	0.0656621	0.27187	0.502185	0.233081	-0.0651733	0.351543	0.0521022	-0.870534	0.35143	-1.57419
AW465881	NFKB1	-0.466076	-0.220052	0.86435	0.027999	0.0837704	0.0343062	-0.374058	0.127391	-0.108346	0.116441	-0.0552217	-0.108848	-0.854612	0.433581	0.248635	-0.490757	-0.31384	0.769819	-0.660527	0.0950764	-0.20928	-0.197837	1.06256	0.195524
BF042596	CLSTN1	-0.665055	-0.0687991	-0.231772	0.644727	1.48254	-0.586817	0.194279	0.326994	-0.175847	0.239059	-0.642169	-0.290192	-0.762951	-0.435187	0.0569801	-0.766407	0.153013	-0.721821	-0.582745	1.15831	0.527399	1.1718	0.0404827	-0.0658256
AW461336	RBMS2	0.111513	0.133993	-0.0312243	0.201597	0.392031	0.531459	0.0165579	-0.0482255	0.693318	0.11045	-0.0577879	-0.648111	0.434613	0.200396	0.319753	0.0642522	0.186339	-1.85485	-0.421743	-0.589674	0.141694	0.0877849	0.0624395	-0.0365722
AW462030	PPL	-0.0879202	-0.0829953	-0.221515	-0.336009	-0.310904	-0.219697	0.564845	-0.537498	0.374732	-0.0994928	-0.0684051	-0.407787	-0.0651924	-0.403379	0.606222	0.367416	-0.253026	-0.26188	-0.221215	-0.20627	0.605138	0.400357	0.592208	0.272267
AW462407	PSMD13	-0.174557	-0.31042	-0.364488	0.429647	0.199253	-0.0948951	0.350933	0.0188073	-0.099845	-0.275245	-0.0800023	-0.125504	-0.195206	-0.307859	0.116631	-0.330922	0.376088	0.0485161	-0.142911	0.455889	0.0367396	0.293126	0.295743	-0.119518
AW463243	TMEM51	-0.910262	1.36877	-0.844484	1.61129	-0.764586	1.64792	-1.48529	1.00973	-1.01174	1.02553	-1.40194	0.536	-1.44115	0.983433	-0.762735	0.786539	-1.24266	1.21767	-1.26362	1.01947	-0.896584	1.01304	-0.995356	0.801002
AW464089	TMEM127	-0.139122	-0.51879	-0.343414	0.314783	0.429631	0.189868	0.050934	0.02864	-0.408195	0.192664	-0.0313921	-0.178072	-0.518505	-0.627851	-0.103732	0.109883	0.292943	-0.0426133	-0.140355	0.470099	0.289978	0.682644	-0.0685175	0.0684917
AW464264	C1QTNF1	-0.465043	-0.307363	-0.408964	-0.168594	0.958665	-0.166928	0.476917	-0.298064	-0.161792	-0.30818	-0.33189	-0.573206	-0.176551	-0.43731	0.422374	0.2998	0.0157379	0.0549635	-0.373044	0.088664	0.90192	1.36341	-0.147829	-0.257697
AW464995	SMARCA5	-0.123869	0.337906	-0.738275	0.532214	0.794581	0.0986026	-0.164032	0.277321	0.271495	0.0759779	-0.462081	-0.457316	0.326397	-0.425858	-0.105076	-0.0817104	-0.144922	-0.982364	-0.863327	0.523311	0.577797	1.16629	-0.250351	-0.182714
AW465859	RPUSD3	-0.0259687	0.314066	-0.11576	-0.613454	0.602113	0.385262	-0.0525674	0.0351544	0.18848	0.0797383	-0.137258	-0.276801	0.0727308	-0.15629	-0.190378	0.166522	0.190288	-0.0166768	-0.312283	-0.0460519	0.226101	0.104594	-0.0511175	-0.370445
BF040866	AP1M2	-0.0877897	0.313127	-0.328418	-0.0504217	0.0798708	-0.066398	0.0412817	-0.223186	0.484877	-0.270557	-0.297803	-0.53763	-0.148437	0.0566694	0.354387	0.438415	0.109763	0.0612415	-0.261076	-0.272161	0.439189	0.204201	0.0560027	-0.0951466
AW461477	IMPA2	-0.332724	-0.470172	-0.705288	-0.0186794	0.408153	0.129234	0.187994	-0.152639	0.665872	0.106862	0.139056	-0.539433	0.594204	0.408083	0.29724	-0.129189	0.0884889	-0.266059	-0.158434	-0.466797	-0.0719945	0.975843	-0.207193	-0.482428
AW462289	NDUFA4	-0.656848	-1.17228	-1.0916	0.329614	-0.599257	0.242449	-0.575542	-0.545238	-0.241885	-0.208531	0.00612839	-0.0397189	-0.569568	-0.765543	1.10241	1.50298	0.164903	-0.456101	-0.713762	-0.330642	1.50659	1.41681	1.11052	0.584108
AW462912	CCS	0.61752	0.777414	0.38168	0.884781	0.105316	0.851386	-0.200772	0.369872	-0.294035	0.0589269	-0.186285	-0.843441	-0.319142	-0.108982	-0.137728	0.250146	0.261539	0.13721	-0.47241	-1.95986	-0.382407	0.0396434	0.275153	-0.105522
AW463420	NPC2	-1.34532	-1.04261	-1.27985	-0.594276	-0.190911	-0.411024	-0.757863	-0.579965	1.33751	0.53871	-0.502637	-0.944603	-0.0674521	0.0697522	2.5696	2.3532	-0.434509	-1.50734	-0.890692	-1.02755	1.69452	2.08639	0.355956	0.570959
AW463941	LOC100850994	-0.0850076	-0.211909	-0.421163	-0.0173634	0.220728	0.107405	0.158301	-0.580972	0.0852344	0.0990599	-0.279208	-0.270208	-0.276816	-0.169683	0.15698	0.513383	-0.00121233	-0.0191898	-0.0778672	0.0748093	0.208702	0.713081	0.122929	-0.0500126
AW464748	ATL2	-0.362765	-0.798605	-0.362457	0.00251085	-0.0289233	-0.00443519	-0.112305	-0.165472	0.464736	0.264192	0.153079	-0.00124793	-0.175482	-0.240533	1.65324	0.182864	-0.0108612	-0.375304	-0.247923	-0.748953	0.0618774	0.673969	-0.0340787	0.212876
AW465286	THOC5	-0.048766	0.118066	-0.356352	0.389164	0.152087	0.415285	-0.0578827	0.0161708	0.684067	0.0800141	-0.277597	-0.448968	-0.0974256	0.293108	0.0738769	0.0729798	0.220925	0.0471317	-0.146196	-0.195842	-0.328075	0.236147	-0.411684	-0.430235
AW465744	ARL6IP1	-0.622212	-0.933456	-0.795984	0.0365279	0.128359	0.212425	0.30977	0.529814	1.14677	0.191688	0.281815	-0.118715	-0.22531	-0.230506	-0.00791402	0.432318	-0.188456	-0.642513	-0.283288	0.293987	-0.0347596	0.853189	0.314921	-0.648475
BF044734	CKAP5	-0.147775	-0.555214	-0.0123294	0.0178936	0.0337901	0.54844	0.0525664	0.124623	0.538109	0.0703436	-0.0808816	-0.473828	0.245832	0.323407	0.0287806	0.408812	-0.0777076	0.141648	-0.017555	-1.02734	0.21684	0.75042	-1.03573	-0.0731459
AW461377	RPL13A	-0.080147	0.113994	-0.216553	-0.0330333	0.274628	0.535165	-0.0576113	0.0931458	0.735862	0.347257	-0.882655	-0.869529	0.864592	0.725726	-0.0182061	-0.0886006	0.0205401	-0.269716	-0.366332	-0.854018	-0.294684	0.292319	0.088758	-0.060902
AW461928		0.149948	-0.294455	-0.861174	1.18027	-0.285523	0.556104	-0.134668	0.127505	-0.306892	-0.0623542	-0.0991597	-0.434813	0.173915	0.440484	-0.0966716	0.322816	0.153226	0.063973	-0.607627	-0.0602184	-0.24288	0.0815021	-0.056082	0.292775
AW462576		-0.513251	0.0183476	-0.47852	-0.0107376	-0.287382	-0.0973954	0.235359	-0.13485	-0.0718955	0.330086	-0.310936	-0.170726	-0.174746	0.00310275	0.385626	0.339663	0.380762	-0.261572	-0.315633	-0.0165393	0.623316	0.0896391	0.106979	0.331305
AW463467	UBE2B	-0.0958509	0.0960164	-0.588319	0.464575	-0.536906	0.645439	-0.16958	0.180602	0.0650927	0.216605	0.0142612	-0.013469	-0.18315	0.203806	0.647751	0.71054	-0.469756	-0.726512	-0.308474	-1.4499	0.208492	0.66786	0.0541999	0.36668
AW463949	TATDN1	0.0136978	0.0900593	-0.565147	0.330069	-0.299223	0.22528	-0.0698927	-0.0574107	-0.0831582	0.0389761	-0.497269	0.0303218	-0.145615	0.377957	0.61523	0.374614	-0.262834	-0.325149	-0.25816	0.0823053	0.291615	0.408731	-0.409622	0.0946237
AW464273	GSTCD	0.268706	0.682076	-0.238589	0.300771	0.345578	0.335614	-0.197296	0.0557795	0.0208524	0.380137	-0.497025	-0.349593	-0.173863	0.389634	0.572282	0.0767159	-0.468748	-0.550935	-0.513545	-0.315523	0.283695	-0.00291183	-0.184092	-0.219725
AW464839	ENTPD1	-0.0372489	0.26776	-0.202308	0.0977975	0.0144621	0.0784926	0.0953294	-0.00852332	0.0871354	-0.268483	-0.600693	-0.557791	-0.245684	-0.224032	0.806802	0.747543	-0.173203	0.555451	-0.43869	-0.0301735	0.618873	0.0831439	-0.38331	-0.282651
AW465871	TMEM39A	-0.0210211	0.32333	-0.357332	0.00462806	0.0371267	-0.0316372	-0.148948	0.172296	-0.0730703	-0.174137	-0.472713	-0.169378	0.286406	0.356265	0.438333	0.175675	-0.367494	0.114729	-0.197724	-0.00491274	0.23014	0.273248	-0.224408	-0.169401
BF046579	GAB1	0.731845	0.737406	1.08079	1.28581	0.0281274	0.14844	0.636631	0.316435	-0.0346109	-0.514626	-0.347712	-0.394183	-0.0908668	-0.450097	0.212324	-0.383923	-0.0147032	-0.854204	-0.377803	-0.450727	-0.270025	-0.292946	-0.324462	-0.376913
AW461587	G0S2	-1.18796	-0.777058	-0.592498	-0.730402	-0.219218	-0.358062	0.988647	0.66296	0.436351	-0.567438	0.600387	-0.0469479	0.0580701	-0.409849	0.352591	0.240446	-0.0979103	-1.39364	0.488634	0.735412	0.441598	0.508424	0.394889	0.472571
AW462088	SARNP	0.000103171	0.38931	-0.0294208	0.488279	0.202118	0.494679	-0.104326	-0.140214	-0.0420403	0.0781146	-0.263889	-0.178084	-0.119672	-0.104975	-0.343143	0.214028	0.163773	-0.0493611	-0.13153	-0.180645	-0.306446	0.0725348	-0.0895943	-0.0195977
AW462767	EIF4G3	-0.326773	-0.191419	-0.475802	-0.325589	0.595714	-2.29193	0.317466	0.755681	0.718255	0.597942	0.104642	-0.554861	0.419058	0.660778	-0.466541	-0.0674476	0.257713	-0.910616	0.247937	0.724591	-0.0751254	0.374739	-0.0739699	-0.014438
AW463345	LAT2	-0.278397	0.0905757	-0.109143	-0.056816	-0.00118622	-0.181613	0.00289189	-0.172713	0.220368	0.157079	-0.0590942	-0.309777	0.0406007	0.00911109	0.824507	0.0990926	0.164219	-0.326407	-0.113155	-0.269096	0.269261	0.141742	-0.0049491	-0.137101
AW463947	OSTF1	0.729491	1.12861	1.71536	1.61908	-0.804699	-0.739738	-0.3008	-0.132251	0.186767	-0.837615	0.547741	-0.0588332	-1.56106	-1.72419	0.512447	0.559495	-0.0512899	-0.775637	-0.480409	-0.278647	0.366792	0.123293	0.231321	0.0247761
AW464759	SYT13	-1.48839	-1.27919	-1.61186	-1.17992	-0.69781	-2.86567	-0.746038	-0.0651014	0.709787	0.139257	0.965742	0.649969	-0.379321	-0.629895	1.32227	1.40049	0.574343	-0.948596	0.449757	0.587257	1.4057	1.81684	0.798908	1.07146
AW465197		-0.406094	0.309774	-0.181505	0.0165336	0.16045	0.195683	-0.09085	-0.0717289	-0.0395885	-0.0555941	0.0620167	-0.236346	-0.187706	-0.147083	0.598479	-0.017727	-0.138513	-0.487509	-0.174929	0.453332	0.153856	0.144848	0.0604637	0.0797342
AW465891	EGLN1	-0.242735	-0.184744	-0.0420799	0.145007	-0.0427994	0.0390195	-0.137811	-0.0922562	0.302419	-0.0556187	0.269068	0.0975306	-0.147061	-0.156704	0.178003	-0.0832795	-0.175413	-0.309008	0.00227324	0.0894578	0.134323	0.0539038	0.00798786	0.350518
BF044728	C18H16ORF61	-0.182439	-0.0630404	0.0803486	0.56298	0.114852	-1.03135	0.0199402	0.421649	0.162907	-0.240752	0.12709	-0.218918	-0.443596	-0.424867	-0.0360956	-0.119999	0.210475	-0.440576	0.415965	0.10111	0.212631	0.338241	0.229141	0.204307
AW461435	SLC12A9	0.309043	-0.153645	-0.298352	-0.762573	0.867129	0.378108	0.356352	-0.12156	0.829319	0.0264677	0.321602	-0.728469	1.01805	-0.0313968	-0.0854412	-0.0673416	-0.0293392	-0.14515	-0.421896	-0.116643	-0.323894	-0.115209	-0.0304638	-0.674699
AW462044	PGAM1	0.105125	-0.196562	0.133953	-0.843028	-0.0532998	-0.297955	0.00567353	-0.286473	0.556573	0.786237	-0.406632	-0.337532	0.0564849	0.203831	-0.17639	0.194139	0.49521	0.572588	-0.483976	-0.0564061	0.0529688	-0.213575	0.275231	-0.0861835
AW462418	RPS2	0.0385712	-0.423946	-0.8727	-1.23608	0.528645	-0.121719	0.15741	0.0263227	1.57894	0.772948	0.207584	-0.634501	1.71187	1.38874	-0.0527056	0.356992	-0.172971	-0.650892	-0.207173	-0.264038	0.345753	-2.40765	-0.0187366	-0.0506562
AW463254	H3F3B	-0.566211	-1.30695	-1.11012	-0.909633	-0.317023	0.148236	-0.184573	0.508101	0.589355	0.557717	-0.101559	-0.442809	-0.0992822	0.299247	0.180473	0.36758	-0.226463	-0.485178	-0.0171699	0.945477	0.787213	1.07531	-0.326564	0.634822
AW464108	GGTLA1	0.891177	-0.337113	-0.678282	-1.3947	0.515786	0.629166	-0.726705	0.172108	0.51834	0.276237	-0.209029	0.248612	1.84381	-0.0272681	-0.103312	-0.0173604	0.255086	-0.26101	-0.658214	-0.519917	-0.315939	-0.525118	0.0841142	0.339534
AW464452	PIGY	0.140244	-0.395764	-0.326456	-0.114308	-0.0186723	0.191398	-0.397877	0.0615208	0.0947377	-0.23701	0.0280499	-0.0134557	0.840396	-0.345106	0.204748	-0.0353417	0.172917	0.114939	-0.0740188	0.311387	0.0121017	-0.0199709	-0.125733	-0.068727
AW465006	TFAP2C	0.10623	0.316559	0.256112	0.0649252	-0.309954	0.290764	-0.527862	-0.11254	-0.0812807	-0.245428	-0.170805	0.0307551	-0.286072	-0.616754	0.252775	0.79096	-0.181116	-0.259282	0.248513	-0.356747	-0.00307855	-0.0571109	0.573813	0.276623
AW465740	LOC100847450	0.426788	0.123037	-0.5948	-0.75794	-0.460858	1.2777	-0.887613	0.140467	1.35093	-0.240681	-0.101234	0.631541	1.33425	-0.521597	0.806283	1.03514	-0.741244	-0.397695	-0.475619	-0.748994	-0.134419	-0.436055	-0.0668203	-0.560569
BF046578		0.834049	-0.259784	-0.203453	-0.272539	-0.0777932	0.159452	-0.254179	-0.00391048	0.420053	-0.281932	0.468321	0.0293391	1.25017	-0.350855	0.483202	-0.261282	-0.343236	-0.274037	-0.149544	-0.464256	-0.123215	-0.277675	0.253375	-0.300266
AW461494	CBY1	0.194235	-0.335849	-0.579594	-0.816447	-0.250265	0.96244	-0.0970993	0.137757	0.0895828	0.575716	0.0829537	-0.0685885	0.279847	0.168061	-0.0349331	-0.203294	0.698589	0.0917237	-0.117072	-0.708237	0.0146897	-0.0639324	0.0155032	-0.0357864
AW462135	TMEM39A	-0.00524558	-0.440406	-0.290857	-0.0758027	0.0708294	0.193561	-0.0494532	-0.0474207	0.101266	0.256635	-0.176586	-0.144807	0.246011	0.292783	-0.10617	-0.131344	0.516868	0.417832	-0.0691584	-0.237041	-0.0538729	-0.0754704	-0.162521	-0.0296294
AW462926		-0.0440784	0.168567	-0.223505	0.0409574	0.183421	-0.335136	-0.221331	0.100707	0.2748	0.292381	-0.624752	-0.245129	0.40815	0.394186	0.203848	0.272892	0.161165	-0.075156	-0.595562	-0.399156	0.196295	0.16689	0.20036	-0.300814
AW463241	TNFRSF12A	0.293329	0.269812	0.717478	0.720997	-0.187127	0.672865	-0.527803	-0.0873854	0.0388994	0.0458428	-0.260079	-0.390773	0.0774895	-0.571061	0.20662	-0.0268902	0.191506	0.403608	-0.355457	-0.627393	0.0578647	-0.0805949	-0.0920657	-0.489683
AW463964	EFHD2	-1.03681	-1.29555	-0.805346	-0.650437	-0.200039	-0.897334	-0.110139	0.238928	-0.01073	0.0586655	0.697818	0.529288	-0.601934	-1.16451	-0.0892392	0.59394	-0.389994	0.0431369	0.0709909	0.345267	0.550039	1.62344	1.00709	1.49345
AW464770	SEPT2	-0.0643248	0.0438707	-0.485375	-0.355294	0.862854	-0.332947	0.277039	-0.0242242	1.20154	0.554469	-1.21914	-0.112236	0.955269	0.741392	-0.431353	0.072229	-0.207495	-0.401236	-0.276487	-0.72205	0.16621	0.21393	0.642715	-1.09936
AW465301	ANXA8	-0.0357959	0.403116	0.503744	0.562811	0.172528	0.43898	0.0743328	0.680382	-0.157926	-0.0363959	-0.124116	0.0478887	-0.797218	-0.802446	-0.659921	-0.0900905	-0.425038	0.139114	-0.150069	0.302999	-0.135728	0.0757882	-0.132705	0.145767
AW465771		0.15723	-0.719289	-0.10171	-0.0349986	0.0940359	0.208738	-0.338277	0.083013	0.0266881	0.255356	0.40627	0.0875845	0.387248	-0.575973	0.139823	-0.279524	-0.276162	0.151311	-0.189027	0.0277106	0.129247	0.216959	0.0519945	0.091753
BF044584	IMMP1L	0.1296	0.0651615	-0.0028528	0.313783	0.138016	0.452662	0.0876735	0.233951	0.261253	0.299598	-0.102111	-0.229967	0.357146	0.122932	-0.353027	-0.472979	-0.426671	-0.0413265	0.0584074	0.0973326	-0.390213	-0.248297	0.0115956	-0.361667
AW461337	CYP4V2	0.125597	0.0824775	-0.129805	-0.291981	0.191508	0.0604648	-0.162374	-0.10394	0.0706899	0.220476	0.011499	-0.207929	-0.0477912	-0.0276955	0.231827	-0.399829	0.169865	0.49121	-0.401725	-0.167699	0.0504471	-0.0888455	0.277293	0.0462598
AW462050		0.132818	0.401528	0.122014	0.373779	0.0452919	0.0630066	-0.0113424	0.45874	0.0129958	0.222124	-0.235312	-0.0635028	-0.509661	-0.234605	0.427329	-0.659438	0.0895297	0.0523301	-0.169481	-0.389022	-0.049596	-0.0042939	0.147439	-0.222671
AW462587	SASH3	0.006591	-0.0606172	0.11778	-0.201032	0.233991	-0.144235	-0.057501	-0.273615	0.188584	0.120955	-0.0574779	0.0426474	-0.0101905	-0.129077	0.38113	-0.56357	0.137147	0.471669	0.40145	-0.330492	-0.108403	-0.0572854	0.132228	-0.240674
AW463478	CCNL2	0.229175	0.220962	-0.269219	-0.167897	0.0520519	0.427978	0.628201	0.473885	0.712875	0.249118	0.0795827	-0.0048084	0.349729	0.314463	-0.269729	-1.77722	0.0746624	0.271682	-0.111636	-0.0894379	-0.107447	0.186255	0.345064	-1.81829
AW464118		-0.0722302	-0.108144	0.0754751	0.0696062	0.00261432	0.292204	-0.0425417	-0.118362	-0.0186373	0.0716262	-0.027158	-0.105189	-0.0699573	-0.49569	0.0939244	-0.466236	0.933838	0.138121	-0.106719	-0.0924955	-0.104628	0.156767	-0.0240421	0.0178541
AW464464	ARGLU1	0.369967	0.299939	0.568729	0.169584	0.351054	0.0336626	0.0486126	0.153985	0.669083	-0.0954494	0.023895	-0.143912	0.696071	0.216559	-0.239994	-0.354897	-0.172385	-0.0271824	-0.274246	-0.447083	-0.630126	-0.569302	-0.0442795	-0.602285
AW464851	SHANK2	0.306503	0.369668	0.0798086	-0.141581	-0.017686	0.109051	-0.0503774	0.0183338	0.126109	0.122024	-0.0488157	-0.303584	-0.0177966	-0.656302	-0.097497	-0.529402	0.33993	0.51122	0.088319	-0.0796942	-0.154182	0.0661214	0.477093	-0.517262
AW465882	DAP	0.213145	-0.352393	0.311174	-0.0790697	-0.323092	-0.433364	-0.951495	-0.81784	1.09292	0.790733	0.358537	-1.70525	0.451411	0.00319866	0.753188	-0.161802	-0.857614	-1.68403	-0.681839	-0.806866	1.24595	1.37796	1.34552	0.910917
BF040895	TRIB3	0.256964	-0.217336	0.395757	-0.337498	0.168108	0.0411753	-0.0768511	0.0507883	-0.0682804	0.123649	-0.0707373	0.130462	0.195862	-0.353209	0.20264	-0.276502	-0.145294	-0.0208671	-0.226722	-0.324337	0.109842	-0.0181275	0.509487	-0.0489756
AW461637	HIPK1	-0.643203	-0.503088	-0.144242	-0.389029	0.186752	-0.466647	-0.215459	0.103519	0.130481	0.0693671	-0.144062	0.421002	0.370529	0.118859	0.510667	0.450516	-0.35521	-0.353956	0.0362516	-0.0929261	0.655924	0.382177	0.484795	-0.613018
AW462198	DAG1	0.0445323	-0.374065	0.405166	-0.0945606	0.277867	-0.318311	-0.104164	-0.082224	-0.193783	-0.0708391	-0.264852	0.0578622	0.0211006	-0.206972	0.189229	0.632115	0.25885	0.555639	0.0845197	-0.489424	0.144528	-0.487041	0.325658	-0.31083
AW462941	GNAI3	-0.368254	-0.637764	-0.195424	-0.0807388	-0.323672	-0.589935	-0.265021	-0.218252	-0.0329389	-0.397916	0.567392	0.479359	-0.540339	-0.772065	1.05272	0.753874	-0.0797012	-0.203952	-0.0844376	-0.508707	0.0927051	0.669958	1.24075	0.442363
AW463465		0.121534	-0.389019	0.269386	-0.263363	0.260636	0.0574051	-0.366318	-0.264498	-0.168424	0.357327	-0.139956	0.0341275	0.147958	-0.122125	0.099192	-0.384076	0.0200517	0.300852	0.213098	-0.0666029	0.149716	-0.125343	0.323201	-0.064758
AW463974	HHAT	0.0937376	-0.0559129	0.181706	-0.0363348	0.0776983	-0.0249792	0.158316	-0.282389	-0.247526	0.0823648	-0.396945	-0.250511	0.106533	-0.0114311	0.203802	-0.122167	0.246377	0.407305	-0.0229136	0.0688862	-0.0398002	-0.129191	0.244946	-0.251572
AW464615	PDIA4	0.169692	-0.731648	0.0685987	0.0862905	0.430634	-0.291273	-0.258042	-0.245259	0.467025	-0.37103	0.461011	-0.775031	0.723057	0.165257	0.346883	-0.210986	0.288988	-0.533207	-0.0486598	-0.623874	0.37166	-0.230694	0.758938	-0.0183314
AW465214		-0.426822	-0.749815	-0.0368992	-0.43598	0.169667	-0.447958	0.0693772	0.410263	0.354488	0.0161575	0.401544	1.3391	-0.541927	-0.626461	-0.240537	-0.636264	0.107539	-0.152447	1.09524	0.693563	-0.246379	-0.0315925	0.0747884	-0.158653
AW465778	EIF3L	-0.0153007	-0.293166	0.155568	-0.17906	0.365419	0.000361492	0.436372	-0.0138552	0.509702	0.00968082	0.00272091	-0.159095	0.558653	0.415693	-0.159109	-0.295813	-0.164918	-0.474624	0.209226	0.215353	-0.337992	-0.278256	-0.0511898	-0.45637
BF042619		0.14309	-0.0309393	0.629962	0.585582	0.412412	0.351129	0.35737	1.10859	0.475234	0.047489	0.12278	0.287502	0.0123724	0.42201	-0.752442	-0.727972	-0.398675	-0.604597	0.510925	0.214479	-1.11772	-0.63366	-0.630198	-0.784716
AW461346		0.217667	-0.63629	0.124821	0.191884	0.291162	-0.314987	-0.326656	-0.0504152	-0.135093	0.293323	0.0875811	0.356311	0.157274	-0.178144	0.140561	-0.566635	0.244651	0.288141	0.206675	-0.0935121	0.0895711	-0.017124	-0.20948	-0.161286
AW461946	SDHAF2	-0.00955793	-0.30272	-0.142829	0.3319	-0.204222	-0.609856	-0.615475	-0.744142	0.0118229	0.220564	-0.248658	0.00552965	0.070742	-0.0481045	0.477194	0.487651	0.0140621	0.0765269	-0.143783	-0.197452	0.40915	0.346125	0.567869	0.247662
AW462441	IGLL1	0.110263	-0.422588	0.0999373	-0.312872	0.696	-0.0861873	0.713562	-0.411609	0.579467	-0.0644452	0.168817	0.00341156	0.0726104	-0.256989	0.356566	-0.0200989	0.240627	-0.083698	-0.0477522	0.355044	0.0681098	0.376943	0.393631	-2.52875
AW463277	DDIT4	-0.654264	-1.15358	-1.55191	-1.75914	-0.598011	-2.03494	-1.98553	-2.02431	2.11035	1.11429	1.2336	1.19856	0.907796	0.807091	1.52854	1.09595	-1.38735	-1.38516	-0.592855	-0.942505	1.96112	1.93537	1.39156	0.785336
AW463977	ARHGAP24	0.0306411	-0.803682	0.24712	0.240306	0.210535	-0.241453	-0.427366	-0.237511	0.0292669	0.237992	0.133653	-0.0445241	0.223921	-0.358805	-0.101587	-0.0852027	0.346144	0.0356029	-0.0540978	0.161319	0.206828	0.0345426	0.434314	-0.217957
AW464298	TNFRSF6B	-0.153818	-0.483736	0.161077	0.112872	0.0940437	-0.179792	-0.270207	-0.571522	0.0266528	0.154481	-0.329817	0.0186722	-0.0306493	-0.320699	-0.280816	1.02	0.153532	0.130798	-0.0668767	0.152226	0.204109	0.635545	0.0477032	-0.223774
AW465029	CPNE1	0.380538	-0.0306674	0.411881	0.134093	0.252753	-0.683167	-0.555869	0.0125446	0.624862	0.0560859	0.0853509	0.197264	0.696445	0.420879	-0.0379111	-0.0813975	-0.203965	-0.108388	-0.157281	-0.359221	-0.39587	-0.16662	-0.0303861	-0.461952
AW465746	SLC39A8	-0.362939	-0.852128	-0.395969	-0.565025	0.0558619	-0.423018	-0.160258	-0.215715	0.429679	0.529334	0.0177613	0.265042	1.04854	0.748041	-0.476538	0.150139	0.297675	0.062787	0.223308	0.252375	-0.218971	-0.125643	-0.0326659	-0.251672
BF044761	PARP1	-0.953189	0.227177	-0.725509	-1.23697	0.647929	-0.425318	0.311823	-1.90817	0.859224	0.115419	0.50729	0.029377	0.577153	0.548823	0.987951	0.580978	-0.025466	-0.804626	0.519359	0.485653	0.381456	0.918691	1.23584	-2.8549
AW461668	DOCK8	-1.7719	-1.72029	-1.68089	-1.51253	-1.78904	-1.58919	-2.43792	-1.93394	1.18583	1.14191	1.87313	1.50141	-1.94117	-2.24273	3.60899	3.39258	-1.53304	-1.67307	-0.238326	-0.00486808	3.05714	3.362	3.2085	-0.262579
AW462126	LAD1	-0.220331	-0.754833	0.0842313	0.0597375	-0.128032	-0.11684	-0.277328	-0.0415832	-0.145063	0.231039	-0.108655	-0.0493498	0.170851	-0.568732	0.583654	0.0100484	0.322793	0.141795	-0.177366	0.100571	0.280245	0.410471	-0.0156677	0.208343
AW462646	C12orf23	0.195438	-0.528823	0.198318	0.352324	-0.488514	-0.595348	-0.537256	0.341045	-0.152009	0.145964	0.314532	0.526549	-0.726847	-1.25709	0.193044	0.272339	0.406608	0.269267	0.0583331	0.269726	0.213351	0.505159	0.014208	0.00967966
AW463252		-0.23358	-0.284617	0.0221135	-0.150468	0.00677397	0.080135	-0.20808	-0.522075	-0.0622522	0.161095	-0.147379	0.0962755	-0.148315	-0.242775	-0.111014	0.387362	0.20302	0.219083	-0.0345904	0.0245658	0.229213	0.571604	0.179564	-0.0356582
AW464125		-0.0771511	-0.609246	0.489292	0.236627	-0.0245028	0.0502803	-0.190417	-0.0642706	-0.00617143	0.102311	0.0524568	-0.0694661	0.155763	-0.538015	0.364391	0.0683627	0.382573	0.137362	-0.176355	0.00179968	0.141399	0.0373874	-0.331793	-0.132617
AW464791		-0.19832	-0.482444	0.0984793	-0.102728	0.0297654	-0.317615	0.038292	0.112434	-0.148056	-0.0449206	0.119106	-0.126346	-0.167166	-0.663667	0.46805	0.0475682	0.732281	0.313475	-0.0916163	0.144022	0.197298	0.190205	-0.0359914	-0.112106
AW465313	SMAP	0.0686847	0.262092	1.39272	0.74081	0.475053	0.361229	-0.231189	-0.804432	-0.0980124	0.147906	-0.131195	-0.3285	0.14508	-0.253582	-0.00886883	-0.496198	-0.163549	-0.214738	0.0587047	0.0998722	-0.130934	0.0752386	-0.110511	-0.855683
AW465784	LOC100851064	-0.115786	-0.349258	1.36611	0.202118	-0.0681678	0.00711035	-0.346909	-0.149956	-0.282589	0.0827249	-0.0948066	-0.0922975	0.1236	-0.472743	0.215501	-0.396349	0.20276	0.0653135	-0.162489	0.334144	-0.00262242	0.0574854	-0.00692605	-0.115973
BF046565	JAK3	0.0100853	-0.283175	1.26375	0.152067	-0.0787861	0.0452629	-0.292305	0.144926	-0.184225	0.0234477	0.22578	-0.0683869	-0.140572	-0.499222	0.126672	-0.566877	0.227978	0.120316	-0.127409	0.4692	-0.167753	0.0361478	-0.224816	-0.212109
AW461357		0.0554645	-0.860439	0.373356	0.281789	0.0258291	0.0815261	-0.00487961	0.0278613	-0.0396635	-0.0502311	0.152303	0.129568	-0.144154	-0.493847	-0.175227	-0.146439	1.27631	0.0324066	0.0594347	0.341817	-0.306615	0.190978	-0.690908	-0.116244
AW461956	SH3BP5	-0.0632419	-0.226273	0.430923	0.214876	-0.181763	-0.345205	0.00429031	0.0764804	0.0947058	-0.00226026	0.228784	0.0392398	-0.0218575	-0.669958	0.189102	-0.0331082	0.111448	-0.000520602	-0.412779	-0.215366	0.172773	0.293507	0.117649	0.198552
AW462609	LOC100848205	0.263239	0.231809	0.242118	0.292483	0.15075	0.082301	0.0179805	-0.127878	0.0512176	0.148169	-0.144807	-0.0997994	-0.0877732	-0.0508694	0.00693643	-0.322821	0.438957	0.0927369	-0.154665	-0.0154608	-0.310985	-0.0951905	-0.231384	-0.377066
AW463287	ANAPC2	0.14611	-0.149568	0.567795	0.0464489	0.387682	0.179645	0.0444697	0.0309823	0.0216489	0.00434128	-0.0183039	-0.139226	-0.000852964	-0.000375145	-0.0969711	-0.462382	0.557084	-0.185777	0.0742219	0.305728	-0.32067	-0.225429	-0.284788	-0.481814
AW464128	USO1	-0.284666	-0.263676	0.441177	0.263582	0.115202	-0.00489236	-0.132005	-0.0952711	0.295216	-0.127759	0.150505	0.060362	0.202753	-0.347925	0.512696	-0.525089	0.109644	-0.171475	-0.398448	-0.0337514	0.21121	0.0532625	0.210413	-0.241065
AW464309		0.395895	0.234233	0.360735	0.163574	0.370484	-1.24299	0.435728	0.0289545	0.54237	0.469865	0.104544	0.120695	0.370137	0.179951	-0.722447	-0.738719	-0.189603	-0.0419077	0.132864	0.429479	-0.387753	-0.312135	-0.319863	-0.384092
AW464890	APLP2	0.630717	0.128299	1.14632	0.203437	0.630888	-1.0346	-0.405366	-0.532682	0.691158	0.168964	1.01892	0.538433	0.315737	-0.394051	0.154924	0.164669	-0.327634	-2.732	-0.0257332	0.206691	0.116942	0.413724	-0.285001	-0.79275
AW465639		-0.457927	-0.606056	0.176064	-0.518749	0.306017	-0.484776	0.893239	0.0425475	0.677803	-0.0574459	0.598457	0.294012	0.209741	0.0925956	-0.201834	-0.292972	-0.152668	-0.993332	0.479803	0.736268	-0.0980778	-0.379389	0.247348	-0.510671
BF042622	LOC65998	-0.12924	-0.0708733	0.306619	-0.00738489	0.00117195	-0.0644278	0.478177	0.265564	0.18275	0.000265029	-0.1392	0.138611	0.261189	0.060869	-0.058475	-0.697748	-0.045428	0.158604	-0.158832	0.377462	-0.32053	-0.0453931	0.025245	-0.518995
AW461442	BANF1	-0.214921	-0.589853	0.074501	0.253632	0.0136367	-0.318156	0.0104742	-0.340015	0.254803	-0.00791834	0.15859	0.607211	-0.136318	-0.488764	0.497619	-0.907615	0.356868	-0.0317559	0.285381	0.413372	0.584333	0.520344	-0.956969	-0.0384802
AW462209	ARHGEF1	0.0389973	-0.354436	-0.621701	-0.0370617	0.218125	-0.623395	0.381558	0.239224	0.75655	0.0915008	0.546516	0.00799538	0.86481	0.0319358	-0.139986	-0.629883	0.0123982	-0.533968	0.324017	0.304198	-0.323847	-0.244569	-0.0661093	-0.242871
AW462657	JAGN1	0.234253	0.709136	0.320614	0.278729	-0.19561	0.0290976	-0.00567605	-0.0928354	0.193077	-0.267802	-0.227285	0.193534	-0.370061	-0.307333	-0.0478486	-0.404887	-0.270851	-0.0824917	0.345696	0.123416	0.0877267	0.408679	-0.304779	-0.346498
AW463476	VTI1B	0.347025	-0.330989	-0.239791	0.164546	0.691113	-0.162744	0.941827	0.763439	0.240364	-0.113664	0.0643011	0.150603	-0.223747	-0.470885	-0.739546	-0.957741	0.348227	-0.241913	0.427501	1.00579	-0.324373	-0.432465	-0.403448	-0.50343
AW463985	GAR1	0.200268	-0.248624	-1.22086	-0.00790869	0.414628	0.223721	1.01862	1.82549	0.224335	0.148432	0.0585039	0.4541	0.172875	-0.044597	-1.07993	-1.31001	0.518109	-0.314266	0.998444	0.950293	-0.805411	-0.782648	-0.719865	-0.673684
AW464625		1.7585	1.30403	0.662076	0.371237	0.431169	-0.00308845	-0.170406	0.0486036	0.363719	-0.251106	0.17287	0.0426624	0.47192	-0.503139	0.214458	-0.221172	-1.59633	-1.35516	-0.850632	-0.623385	0.142624	-0.212722	0.193173	-0.389897
AW465343	TUBB6	0.193272	-0.442585	0.492081	0.117485	0.392465	0.189397	0.307668	0.0659909	-0.0756876	-0.16493	-0.0131075	0.270314	-0.580151	-0.339508	-0.0190331	-1.14375	0.527696	0.317066	0.329084	0.506666	-0.369982	0.00147526	-0.247879	-0.314044
AW465677	SCAND1	0.252617	-0.16051	0.00896563	0.742638	0.0122392	0.118266	-0.0606235	-0.49007	-0.257232	0.399116	0.436821	0.516647	-0.272205	-0.283661	-0.134591	-0.205865	-0.0792088	-0.210776	0.0481942	0.190834	0.0775756	-0.0858058	-0.20178	-0.361588
BF046567	ZCRB1	0.23715	0.308448	0.474704	0.53236	0.112098	0.201598	-0.392146	0.426969	0.0781116	-0.279166	0.0856514	0.346541	0.0143436	-0.126682	-0.332487	-0.753231	-0.342276	0.175623	0.0595365	0.264479	-0.209963	-0.0958165	-0.288545	-0.497301
AW461367	DKK4	0.51348	0.657766	0.612662	0.56534	0.0582763	0.132344	-0.402324	-0.327543	0.169623	0.308151	0.191419	0.443437	-0.399544	-0.484211	0.135185	-0.510115	-0.305889	-0.318261	-0.201416	-0.312477	0.259897	0.14362	-0.25402	-0.675401
AW461966	CD9	0.175281	0.774097	0.0456568	-0.317053	0.0859368	0.146088	-0.402813	-0.464398	0.385444	-0.154839	0.24879	0.2615	-0.101546	-0.0944411	0.622486	-0.456689	-0.0168627	0.225702	-0.522568	-0.108764	0.285106	-0.0515237	0.250883	-0.815472
AW462453	B4GALNT2	0.696446	0.706748	0.724135	-0.57271	0.235707	0.350539	-0.347867	0.0821258	0.299436	0.152674	0.97123	1.42114	0.091587	-0.4402	-0.441956	-2.69507	-0.338618	-0.229254	0.344814	-0.161638	0.161101	-0.41394	-0.159451	-0.436983
AW463213		0.127242	0.658182	0.259071	0.0692145	0.107083	0.463331	-0.0812629	-0.322843	0.249628	-0.125614	-0.146118	0.206383	-0.206298	-0.226558	0.11852	-0.23912	-0.0499607	-0.194558	-0.296685	-0.510994	0.662674	0.268906	-0.15262	-0.637601
AW463988	SPA17	-0.0521282	0.159578	0.316217	0.427365	0.201845	0.280723	-0.7229	-0.25055	-0.159545	-0.171446	-0.101576	0.270023	0.00702419	-0.108143	0.269471	-0.415841	-0.257547	-0.299014	0.370356	0.255172	0.650657	0.0513765	-0.195347	-0.525773
AW464486		0.209018	-0.129757	0.312701	0.882906	0.386925	0.671636	-0.14269	-0.497428	0.603566	-0.0992624	0.142494	-0.0781815	0.292236	0.0417058	-0.348458	-0.931373	0.286518	0.837011	0.0669317	-0.192202	0.186475	-1.22632	0.16304	-1.4375
AW465056	KRTCAP2	0.0206104	-0.479697	0.287544	0.0755261	0.563604	-0.0332607	0.428583	0.533992	0.157725	0.111869	0.650045	0.659707	0.0215162	-0.54454	-1.47773	-0.260195	0.331999	-0.109772	0.774797	-1.03988	-0.0894186	0.0542774	-0.274597	-0.362705
AW465803		0.40524	0.254559	-0.0185658	0.385521	0.905873	-0.30553	-0.814246	-0.502226	0.313572	0.416207	0.0749101	0.549086	-0.0750966	-0.0314979	-0.0836155	-0.439269	-0.661928	-0.523545	0.217746	0.199243	0.550969	0.0186865	-0.173181	-0.662912
BF042623	TGFBR3	0.436734	0.382817	0.888144	0.288272	0.125527	-0.743091	-0.397521	-0.392044	-0.0648688	0.231311	-0.424326	0.355448	-0.171935	0.259219	0.626342	-0.600455	-0.315181	0.565169	0.124909	-0.0808577	0.40194	-0.49692	-0.17911	-0.819523
AW461532	KIAA0196	-0.00663472	0.244279	0.00817256	0.087404	0.373716	0.0938272	0.310222	-0.102112	0.525963	0.364643	-0.800869	-0.362332	0.175362	0.293663	-0.611699	-0.413067	-0.134706	0.856355	0.405515	1.25922	-0.122203	-0.607603	-0.480385	-1.35673
AW462219	PAG8	0.243268	-0.081796	0.29336	0.594956	0.11147	-0.158324	-0.0764015	-0.306978	0.253037	0.119678	-0.0662374	0.163583	-0.318922	-0.438736	0.14142	-0.0299894	0.0220084	0.650176	0.181212	0.67089	0.360548	-0.810277	-0.349305	-1.16864
AW462806	FNTA	-1.55971	-1.25571	-1.20695	-1.14898	-0.11448	-0.669226	0.105082	0.128374	0.0626371	0.0415561	1.07529	1.41622	-1.8237	-1.59592	1.33675	1.16259	0.160349	-0.104252	0.582318	0.776753	1.34908	0.929369	0.60342	-0.250863
AW463264	RPS2	0.599405	0.109248	0.725021	-0.0825021	0.750944	0.294484	0.0245769	-0.310616	0.746775	0.249531	-2.94538	0.164171	1.32782	0.545264	0.222019	-0.0512681	0.603617	-0.365087	0.234217	-0.00295456	0.178653	-1.58872	-0.305932	-1.12328
AW464136		0.0794054	0.348435	-0.147874	0.534254	0.225333	-0.0712448	0.221112	-0.669693	0.605138	0.286458	-0.158769	0.0963061	0.140028	-0.0802938	0.254361	-0.37869	0.249047	0.787252	0.275259	0.102477	0.46697	-0.928899	-0.554799	-1.68157
AW464801	ZNRD1	0.0875679	0.642062	0.102193	0.126609	0.224514	0.127354	0.163191	0.43211	0.311429	0.366067	-0.0420846	0.26801	0.0348621	-0.0522181	0.245994	-0.168052	-0.202919	0.158485	0.101683	0.0901908	-0.104696	-1.0545	-0.461748	-1.39611
AW465236	ACO2	0.328865	0.0519513	0.500729	0.383546	0.184993	-0.18579	0.45195	0.143463	0.0343042	0.236714	-1.15986	0.0691996	-0.356532	-0.573562	-0.0915355	-0.233992	1.06881	0.967121	0.0658749	0.310744	-0.204708	-0.592419	-0.39257	-1.0073
AW465800	RBPMS	0.410169	0.17329	0.317185	0.529117	0.277534	-0.27153	-0.237302	-0.502683	0.365582	0.271683	-0.150508	0.370437	0.479333	0.158806	0.271258	-0.415666	-0.107044	0.33133	0.0741859	-0.0504865	0.0511605	-0.842739	-0.254119	-1.249
BF040875		0.0951264	0.284852	0.444831	1.04411	-0.0288271	0.452175	-0.339117	0.0960752	-0.0799677	0.366748	-0.173798	0.228685	-0.390136	0.106038	-0.00395674	-0.124651	-0.495609	0.955427	0.0363762	0.913094	-0.363029	-1.20375	-0.389221	-1.43148
AW461439		-0.119414	-0.412305	-0.204809	0.109761	0.0438207	0.28109	-0.959716	0.24861	0.36994	0.186873	0.408841	0.340711	0.142196	0.0204781	0.0204968	0.0780082	0.273651	-0.791339	-0.392335	-0.0895506	0.467624	0.269384	0.203818	-0.495836
AW462185	C16H1ORF21	-1.82797	-1.52325	-0.708594	-0.665343	-1.71131	-1.6692	-2.53859	-2.26472	0.812479	1.05145	2.5224	1.86293	-2.97294	-3.37858	1.38475	2.41192	0.364447	-1.35543	0.770246	0.207812	2.3424	2.378	2.77616	1.73093
AW462835	AKAP8L	-0.933659	-0.251572	-0.115609	0.282438	-0.267877	-0.639256	-0.453976	0.281965	1.14539	-0.638861	0.117103	0.0856265	-0.814599	-1.03259	1.73505	0.156684	-0.0581559	-0.978383	-0.162384	-0.246419	1.23443	-0.025483	0.80258	0.777567
AW463561	NAPRT1	-0.170783	-0.0571923	-0.0384166	0.0145339	-0.116969	0.335417	-0.412043	0.661929	-0.140617	0.132024	0.591607	0.148172	0.180279	-0.0232043	-0.18638	0.282031	0.0411005	-0.86952	-0.384051	0.00547569	0.0304979	0.460891	0.239573	-0.724353
AW464450		-0.411691	-0.205002	-0.490128	0.117092	-0.165544	0.2327	-0.657145	0.0559581	0.261616	-0.110201	0.433576	-0.206622	0.0755818	-0.0515309	0.59147	0.201544	0.084713	-0.791051	-0.212241	-0.314485	0.196546	0.59912	0.617835	0.14789
AW464753	SLC20A2	-0.163154	0.0292887	-0.110448	0.61016	0.338295	-0.0824285	-0.232143	0.324183	0.112215	-0.135856	-0.00590786	-0.104835	-0.150193	-0.327269	0.498017	-0.194269	0.231641	-0.805771	0.0171783	-0.376003	0.405767	0.0958824	0.428456	-0.402809
AW465133	RNFT1	-0.566211	-0.809552	-0.216745	0.320339	-0.0260974	0.531917	-0.621504	0.423773	0.113844	0.447871	0.41051	0.482165	-0.220059	-0.378261	0.289634	0.29063	-0.31817	-1.21325	-0.231075	-0.145818	0.100444	0.727062	0.898257	-0.289708
AW465981	PRPF31	-0.090175	-0.0120816	0.0576883	0.463885	0.377172	0.367944	-0.127536	0.421012	-0.028895	-0.14264	0.0160285	-0.69692	0.350178	0.169325	0.161937	-0.35173	0.387888	-0.932985	0.0376599	-0.607255	0.144503	0.31303	0.634321	-0.912352
BF044273		-0.0927673	0.541534	0.166483	0.532056	0.119943	0.0245493	0.112295	0.208234	0.380858	-0.296444	-0.247866	-0.319857	0.0295072	-0.198525	0.503505	-0.0696494	0.123912	-0.868281	-0.281291	-0.438976	0.00845252	-0.0893887	0.520257	-0.368539
AW461846	TNKS1BP1	-0.197457	0.0309553	0.051454	0.500467	0.437215	0.511206	0.366129	-0.0439191	-0.422895	-0.28261	-0.0653679	-0.242739	0.350417	0.167839	-0.300317	-1.28202	0.629956	-0.54247	0.0865497	-0.15126	-0.0987578	0.404707	0.547953	-0.455033
AW462412	CLK2	-0.187216	0.640793	0.307793	1.19768	-0.262137	-0.219604	0.871572	-0.188307	-0.542724	-0.571847	0.680942	-0.232132	-0.559844	-0.686727	-0.283738	0.112118	0.270574	-0.547264	0.157226	0.106144	-0.0855609	0.383632	0.0966306	-0.458001
AW463027	C11orf73	-0.156108	0.590325	-0.132673	0.672638	0.306688	0.392934	0.277032	-0.0864726	0.0520628	-0.0337119	0.338989	-0.60348	0.10449	0.259291	-0.018498	0.0755359	0.485247	-0.255613	-0.241658	-0.295436	-1.75039	0.0892099	0.252885	-0.323291
AW463689	BXDC1	-0.118298	0.335266	-0.429059	0.257835	0.33897	0.353333	0.814284	0.158802	0.436105	-0.255899	-0.114878	-0.313619	0.0925385	0.0967054	0.077836	-0.200003	0.284231	-0.886349	-0.138521	-0.343874	-0.124789	-0.00539577	0.251981	-0.567202
AW464258	MGLL	0.00854212	0.107662	-0.105781	0.6585	0.217315	-0.0056252	0.0388288	0.356324	0.189957	-0.268632	-0.0909573	-0.145718	-0.020186	-0.324757	0.382152	-0.202504	0.267232	-0.6065	0.00267244	-0.42994	0.170824	0.120634	0.229574	-0.549616
AW465040	TBC1D10B	-0.304632	-0.0681206	-0.323836	0.0530805	0.310302	0.365006	0.170439	0.1197	-0.505637	0.190619	0.0676363	0.113679	0.212971	0.0286503	-0.715982	0.0691689	0.346394	-0.0773855	-0.0630831	0.249639	-0.216263	0.152536	0.0813065	-0.256188
AW465477	HSPB1	1.65296	1.80427	0.318834	0.53808	0.557243	0.0802512	-0.385577	-0.571968	0.250784	0.0616154	0.406932	-0.256821	0.135131	-0.512848	0.310835	0.894029	-1.08657	-2.26522	-1.15324	-1.60192	0.487713	-0.0317779	0.506132	-0.138873
AW466044	IFRG15	-0.296519	-0.00138153	-0.197543	0.203739	0.248173	-0.42021	0.360967	0.241503	0.0437404	-0.892155	0.479645	-0.650868	-0.298835	-0.645967	0.660212	1.17429	-0.0615457	-1.16651	-0.146785	-0.699545	0.795887	0.509683	0.970942	-0.210919
BF042459	TFPI	0.238023	0.655085	0.245203	0.716584	0.0830149	0.155764	0.200305	0.147885	-0.42084	-0.606433	-0.18785	-0.511023	-0.208369	-0.575068	0.548126	0.345357	0.753189	-0.188394	-0.491465	-0.767933	0.343729	0.309966	-0.0136013	-0.771255
AW461538	MRPL33	0.997994	1.07792	0.330293	0.772744	0.316152	-0.20359	-0.642654	-0.954864	-0.53966	-1.51541	0.791812	-0.427839	-0.431722	-0.649757	0.000733126	0.0370873	0.429609	-0.537659	-0.202392	-0.469941	0.573257	0.525838	0.687408	0.0346376
AW462120	SFRS17A	-0.381031	-0.0588322	-0.685977	-0.733651	0.32249	0.683353	0.919863	0.731799	-0.103737	-0.566474	0.378879	-0.765751	-0.000208256	-0.020734	-0.887425	-0.454333	0.567553	-0.23579	0.522926	0.325064	0.137078	0.179652	0.0275185	0.0977694
AW462845	PRPSAP1	-0.183578	-0.00765124	-0.426062	0.120095	0.100323	0.246775	0.304636	0.239572	-0.3399	0.0164494	-0.00456818	0.182861	-0.271127	-0.0876431	-0.559971	0.0818191	0.0768369	-0.157372	-0.060711	0.264817	-0.191772	0.328516	0.235496	0.0921595
AW463573	DIDO1	-0.13518	0.148247	-0.233863	0.40757	0.289214	0.17884	0.155632	-0.125027	-0.34327	-0.0781951	-0.0139613	-0.0591484	0.120546	-0.273429	-0.0252249	-0.181077	0.342535	-0.14905	-0.119119	-0.120945	0.0473678	0.0804029	0.311329	-0.224194
AW464283	LOC100851652	0.102448	0.218428	-0.12102	0.16101	0.412519	0.20572	0.15815	0.0980101	0.328467	-0.29545	-0.086266	-0.337955	0.137625	0.0293522	0.428911	-0.442775	0.80037	-0.219361	-0.187827	-0.490269	-0.0790039	-0.0228437	-0.209836	-0.588404
AW464588	MSX2	-0.0425851	0.0522907	-0.36638	0.37925	0.188336	-0.16052	-0.0857056	0.321966	-0.378318	0.265713	0.149209	-0.182676	0.112902	-0.057657	-0.545452	-0.188339	0.104114	-0.381128	0.0143525	-0.320324	0.621407	0.0946462	0.317594	0.0873027
AW465253	MARK4	-0.347963	0.211565	-0.226165	0.490247	0.348756	-0.258762	0.073997	0.446273	-0.0770204	-0.175757	0.0896497	-0.180109	0.106098	-0.275634	0.371773	-0.496698	0.391192	-0.414128	-0.0442662	-0.365733	0.259799	0.168978	0.293906	-0.389999
AW466120		-0.457593	0.277232	-0.272437	-1.26704	0.69196	0.18136	0.586032	0.0474717	-0.706788	-0.296936	-0.0939578	-0.391267	0.354056	0.42426	-1.37023	-0.0348803	-0.0348829	-0.394087	0.643882	0.303937	0.433449	0.845991	0.355572	0.1749
BF042921	IGF1R	0.340767	0.0366008	-0.516934	1.05191	0.410584	-0.382631	-0.0319774	0.275497	-0.27586	-0.220862	-0.0759215	-0.597648	0.673014	0.0532822	0.0667896	-0.172938	0.0965685	-0.686883	-0.179059	-0.517828	0.495748	0.00134927	0.454672	-0.298236
AW461773	EDC4	0.19207	0.389443	-0.0444084	0.454817	0.303291	-0.197636	0.268701	-0.365988	-0.257609	-0.148677	-0.150861	-0.859226	0.248992	0.164401	0.556383	-0.00900975	0.216521	-0.721957	-0.731816	-0.973944	0.516658	-0.210777	1.06028	0.300354
AW462423	EIF4H	0.0789008	0.0408107	0.0102313	0.587937	0.218675	0.484246	0.352654	0.272313	-0.499947	-0.138488	-0.07703	-0.266017	0.155023	-0.214477	-0.134203	-0.193766	0.40309	-0.324348	-0.335115	-0.118657	0.0370645	-0.0712967	-0.1179	-0.1497
AW463155	MPPE1	0.616272	0.863492	0.921184	1.67987	0.4576	0.38617	0.450153	0.293574	-0.917949	-0.22352	-0.0339497	-0.552796	0.244234	-0.581858	-0.948264	-0.555251	0.669368	-0.0910061	-0.741238	-0.281563	-0.367756	-0.709375	0.0111886	-0.588573
AW463525	STRN3	0.372435	0.798425	0.700633	0.669501	0.484341	0.0163998	0.18289	-0.17324	0.0863465	-0.307692	0.300285	-1.15557	0.255111	0.134822	0.189536	-0.414016	0.255887	-1.01702	-0.499561	-0.797375	0.214468	-0.689128	0.530524	-0.137999
AW464269	MED12	0.637288	0.396512	0.103784	1.07882	0.323112	0.334534	0.109864	-0.00955546	-0.125482	-0.178242	-0.129808	-0.729709	0.577513	-0.376829	-0.427683	-0.398886	0.474219	-1.40596	-0.448488	-0.181935	0.40652	-0.184011	0.307914	-0.153493
AW465050	PSMB3	-0.308636	-0.272144	-0.110249	0.778571	0.234445	0.435362	0.319608	0.171775	-0.314874	-0.208516	0.22136	0.114032	0.146135	-0.657017	-0.543842	0.0409301	0.690834	-0.312367	-0.318118	0.0626712	-0.0587225	-0.0660452	0.0368261	-0.082017
AW465486	CD81	1.27957	1.48042	1.16766	1.32762	0.647294	0.361456	-0.321713	-0.248424	0.376003	0.433786	-0.614943	-0.661948	0.864552	0.421825	-0.719852	-0.665656	-0.271245	-1.19787	-0.522662	-0.825459	-0.429244	-0.560114	-0.540473	-0.78058
AW465934	MYLK	0.388999	0.38071	0.816721	0.551936	0.46044	0.196425	0.674294	0.929227	-0.623053	-0.610484	0.215229	-0.339016	-0.603664	-1.06123	-0.216271	-0.786829	1.04703	-0.769998	0.0525894	0.194281	-0.102191	-0.481051	-0.125479	-0.188611
BF044566	ATP6V0A1	0.131371	0.72513	-0.739819	1.65938	-0.377927	-0.545287	1.72979	0.264274	-0.527126	-1.13165	-0.388935	-0.844978	1.101	-1.18072	-0.340203	0.624962	0.880728	-0.989503	-1.09579	0.0438611	0.337605	-0.142132	1.03795	-0.231976
AW461550	ANXA4	-0.392074	-0.406179	-0.377551	0.254947	-0.382595	-0.070277	0.040082	-0.285738	-0.132938	-0.444934	0.343394	-0.289956	0.39537	-0.379701	0.925381	0.87946	0.0687356	-0.671605	-0.510689	-0.209645	0.807659	0.285698	0.362974	0.190181
AW462125	VAT1	-0.268627	0.340723	0.20522	0.462129	-0.011069	0.214974	-0.346666	-0.72106	0.705691	-0.321757	0.333362	-0.0451215	0.0415759	-0.602607	0.994256	0.650215	-0.167512	-1.04203	-0.970498	-0.853146	0.863847	0.0692599	0.598474	-0.129634
AW462707	GGH	0.328125	0.640032	-0.073102	0.776009	0.187199	0.228265	0.630488	-0.137784	-0.300356	-0.248942	-0.50699	-0.379505	0.166908	-0.630828	-0.26682	-0.256042	0.622677	-0.252918	-0.427377	-0.32084	0.170826	-0.320088	0.632191	-0.261128
AW463757	DOCK9	-0.582693	0.0223544	-0.189796	0.140893	-0.0861176	0.179776	0.780953	0.550671	0.546891	-0.427075	-0.660552	0.0237497	-1.05989	-1.37192	0.37602	0.636823	0.497515	-0.526169	0.0350105	0.107283	-0.486702	-0.164003	0.918784	0.738192
AW464462	LOC100297748	-0.138662	-0.192362	-0.0438274	0.621677	0.171172	0.285478	0.263062	0.0873459	-0.246514	-0.238828	-0.241976	0.0236336	-0.0215014	-0.599988	0.286285	-0.193497	0.470029	-0.193346	-0.35975	-0.0603359	0.191771	0.200086	-0.0836785	0.0137283
AW464600		0.256674	0.101819	0.0028909	0.39676	0.0978814	0.197982	0.21934	-0.303718	0.274483	-0.0970808	-0.390528	-0.0131694	0.414123	-0.0794367	0.0170048	-0.139264	0.524402	-0.248464	-0.442042	-0.456829	-0.000563261	-0.187115	-0.0545389	-0.0906096
AW465154	NARS	-0.578332	-0.488548	-0.483327	-0.283171	-0.618149	-0.585239	-0.0793865	-0.808324	0.52304	0.0104241	0.744308	0.411337	-0.306723	-1.03525	0.549928	1.14338	-0.0117953	-1.27428	-0.51726	-0.337382	1.12834	0.818305	1.26529	0.812822
AW466001	BAD	0.35989	0.390871	-0.135371	0.0782953	0.33179	0.317887	0.414468	-0.00723561	0.0193745	-0.318254	0.0707924	-0.572005	0.0897519	-0.690729	0.0596309	-0.103737	0.605713	-0.293533	-0.403421	-0.445445	0.33758	-0.143407	0.178427	-0.141333
BF042920		-0.205814	0.201844	-0.286383	0.488351	0.0653728	-0.136863	0.839266	0.0945558	-0.279194	-0.271912	-0.475837	-0.3177	0.13932	-0.622238	0.22518	-0.260281	0.456506	-0.272399	-0.411671	-0.307676	0.547915	0.0131498	0.844811	-0.0683047
AW461707	HNRNPU	0.808225	0.444884	-0.311809	0.298209	0.170193	-0.328699	-0.0922426	-0.170665	0.517541	-0.257554	-0.301011	-0.378631	0.0990689	-0.406997	0.444373	0.229405	-0.24727	-0.600437	-0.793422	-0.15852	0.451469	0.344428	0.281864	-0.0424034
AW462592	TMEM97	-0.167498	-0.0147031	-0.85025	-0.463409	0.458237	0.00150566	-0.322835	0.395868	0.127828	0.238215	0.111762	-0.873157	0.802329	-0.0841164	-0.721537	0.273887	0.103398	-0.482617	-0.549722	0.42838	0.540526	0.402827	0.506345	0.138736
AW463037	ITGAV	0.132883	-0.515346	0.248379	0.0393334	0.889214	0.317297	0.563991	-0.00133074	0.435373	-0.23502	0.0780626	-0.566172	-0.00623573	-0.906461	0.283743	0.240412	0.799979	-0.34534	-0.817454	-0.17673	-0.253984	-0.0881528	0.0389393	-0.155379
AW463700	HSPB1	2.14823	1.99405	0.327402	-1.33503	0.703764	-2.51216	-0.106885	-0.61128	0.104924	0.521926	0.356554	-0.0963414	0.497625	-0.787786	0.462255	0.795176	-0.863407	-1.45296	-1.47374	-1.1081	1.08277	0.389563	0.79609	0.167362
AW464446	SNORD94	0.559148	0.530406	0.149087	0.25126	0.847874	-1.43055	0.746731	-0.449532	0.244982	-0.0603852	0.26373	-0.517401	0.433571	-0.446135	-0.39854	-0.238311	0.868014	-0.216929	-0.360801	0.106409	-0.183888	-0.458265	0.0613794	-0.301853
AW465060	KRT15	-0.380132	-0.178967	-0.213771	0.788152	-0.131736	0.419395	-0.16878	-0.456386	-0.643229	-0.177676	-0.147248	0.3018	0.132413	-0.778928	-0.187583	0.508559	0.312036	-0.906401	-0.745789	-0.0699494	1.04375	0.907638	0.588981	0.183849
AW465426	NAGLU	-0.101889	0.154523	-0.126982	0.0251604	0.207864	-0.932519	0.693761	-0.267377	-0.051682	-0.204039	0.392617	0.208999	-0.267178	-0.814774	0.305365	0.283114	0.344756	-0.297966	-0.266761	-0.243262	0.218166	0.135777	0.536867	0.06746
AW466062	DUSP16	0.327203	0.551711	0.194715	0.27436	-0.439708	-1.65021	-0.0843243	-0.778889	0.484717	0.228988	0.684208	-0.153878	0.545688	-0.14531	0.346666	0.216165	0.240438	-1.32053	-1.14628	-0.422026	0.566831	0.762003	0.484862	0.232597
BF042441	BTBD19	0.268993	0.0205152	0.147235	0.414641	0.329649	0.0111546	0.569379	0.299727	0.0796967	-0.349619	-0.0190446	-0.338001	0.13789	-0.510975	0.474302	-0.31604	0.364117	-0.721611	-0.407903	-0.175582	0.0555549	-0.306918	0.238801	-0.265962
AW461559	PLOD2	-0.0283761	-0.164624	0.0287256	0.0949448	0.470535	0.292078	0.544446	-0.043189	0.246823	0.114898	-0.486708	-0.358792	0.969247	-0.236303	-0.088721	0.0270308	0.613316	0.0837979	-0.635038	-1.13583	-0.249971	-0.466673	0.283347	0.125031
AW462217	GEMIN8	-0.425534	-0.74681	-0.553917	-0.376633	0.795483	0.453273	0.20013	-0.303597	1.074	0.372522	0.0751962	-0.279504	0.701332	-0.374139	0.728515	0.102055	-0.0460637	-0.801413	-0.888387	-0.702627	0.413983	0.0604457	0.474521	0.0471664
AW462857	WDR61	0.192024	-0.0260213	-0.0626376	0.273009	0.564656	0.279841	0.207909	-0.159517	-0.215252	-0.272533	-0.339314	-0.516747	0.570603	-0.321042	0.019584	0.110816	0.359597	-0.200516	-0.686761	-0.183205	0.0298225	-0.326489	0.884901	-0.182729
AW463606	IGFBP7	-0.336388	-0.459467	-0.4037	-0.170754	-0.156678	-0.213014	-0.224719	-0.351717	0.051373	-0.133691	0.0153411	0.0353684	0.0800166	-0.440384	0.906641	1.13241	-0.0372358	-0.482968	-0.363308	-0.413309	0.544275	0.282923	0.728799	0.410187
AW464307	ATG12	-0.127968	0.0189357	-0.140362	0.205079	0.100233	-0.0334774	-0.0639246	0.181901	0.437474	0.0477739	-0.000509652	-0.350958	0.387702	-0.233323	0.475517	0.313695	-0.0550308	-0.453229	-0.571498	-0.389486	0.53304	0.331672	-0.839381	0.226125
AW464774	GTF2IRD2	-0.0660006	-0.37265	-0.0125219	0.140981	0.221519	0.254045	0.335478	0.0619505	0.0208043	-0.035478	-0.306234	-0.0115976	0.186275	-0.344275	0.334521	-0.121376	0.260631	-0.144161	-0.370564	-0.0635927	-0.043337	0.101984	0.0288398	-0.0552407
AW465162	PPTC7	0.565038	0.532281	0.898807	0.141403	0.441439	0.0443807	-0.143805	-0.00302615	0.194563	-0.483331	-0.341608	-0.229933	0.404487	-0.756529	0.556968	0.100351	0.353162	-0.542778	-0.720706	-0.489544	0.219796	-0.550476	0.0324407	-0.22338
AW466009	TIMM8A	-0.556811	-0.929736	-0.687199	-0.400138	0.446177	0.454196	0.883821	0.780208	0.594923	-0.0557605	0.44642	-0.237334	-0.0404823	-1.00306	0.100714	-0.185941	0.626945	0.0838903	0.0558132	0.366451	0.332463	0.0810665	-1.76815	0.611522
BF040663		-0.0760958	-0.330988	0.00799938	0.359993	0.177161	0.170952	0.324014	0.106212	0.47048	-0.39002	-0.209679	-0.0169722	0.0923242	-0.587909	0.326362	-0.329618	0.360384	-0.167158	-0.40337	0.0453627	-0.158596	-0.075618	0.280941	0.0238378
AW461804	FZD5	-0.0730197	-0.454678	-0.34127	-0.0268069	0.659928	-0.391711	0.456403	0.183409	0.209641	-0.137803	0.644784	-0.408247	-0.173874	-0.665901	-0.375874	-0.0144064	0.767903	-1.39548	0.448258	0.443769	0.284397	0.223357	0.326174	-0.188953
AW462446	CCDC61	0.348822	-1.1836	-0.559068	0.103229	0.757512	0.653899	-0.319853	-0.58577	0.407726	-0.0132845	0.557074	-0.14695	0.425991	-0.408048	0.377538	0.466464	-0.209066	-0.968213	-0.887383	-0.898965	0.460553	1.03976	0.129562	0.452063
AW463047	WDR51A	-0.0675333	0.110397	-0.287319	0.163666	0.386028	0.552447	0.398219	0.0394976	-0.0158985	0.200472	-0.0827367	-0.0602515	0.0769032	-0.148334	-0.491977	-0.137671	0.171221	0.234538	-0.165611	-0.470718	-0.249584	0.129958	-0.0983019	-0.18741
AW463535	SETD8	0.135176	-0.0465068	-0.0601495	0.0513465	0.752988	0.210978	0.632499	0.309	-1.02495	-0.0486451	0.205138	-0.3979	0.125472	-0.529823	-0.199686	0.177492	0.498702	-0.0819589	-0.117134	-0.185889	0.0970802	-0.0429628	-0.0500578	-0.410209
AW464279	JOSD1	-0.110656	-0.340743	-0.0749656	0.409201	0.362645	0.00120077	0.298745	0.367437	0.106824	-0.428945	0.409766	-0.385804	-0.116166	-0.707797	0.0780249	-0.0617923	0.280609	-0.191113	-0.359569	-0.145656	0.0440014	0.144115	0.483091	-0.0624522
AW465073	CHCHD9	0.113496	0.267135	-0.184704	-0.199286	0.785293	1.00126	0.661184	0.699577	0.725212	0.017087	0.909246	-0.925452	-0.211238	-0.858994	-0.271307	-0.510212	0.868577	0.016132	0.395731	-2.73738	-0.178769	-0.218002	0.283307	-0.447887
AW465497	KLHDC3	0.445471	0.58241	0.308254	0.662034	0.681379	0.291321	0.0101798	-0.617487	-0.791315	0.346061	0.0826464	-0.900124	0.579578	-0.0216388	-0.364397	0.132273	0.501704	-0.11974	-0.624757	-1.21642	0.404515	-0.0329911	0.063493	-0.402454
AW466096	PARN	-0.318299	-0.121071	0.0593823	0.076704	0.453799	-0.0345672	-0.0140439	0.0428521	0.442258	-0.152182	0.29299	-0.693794	-0.122731	-0.618574	0.516708	0.391834	0.249864	-0.326476	-0.0770056	-1.371	-0.0222841	0.898547	0.443821	0.00327208
BF042465		0.105937	-0.377477	0.0738929	0.609436	0.366265	0.119908	0.135763	-0.0154437	0.0106252	-0.294472	-0.0885493	-0.144623	0.163043	-0.630075	0.339287	-0.189385	0.534845	-0.3839	-0.499623	-0.151852	0.105862	-0.00828111	0.404489	-0.185673
AW461571	PPAP2B	-0.0848368	-0.30839	-0.123383	0.0195688	0.380036	0.473411	0.30076	-0.147144	0.0487136	0.0438648	-0.00175542	0.133061	-0.10677	-0.194411	-0.172291	-0.0668525	0.254432	-0.00189188	-0.154197	0.0469517	-0.254713	0.152592	-0.241274	0.00451837
AW462227	TGFBR2	0.372735	0.117206	0.314328	0.399965	0.0122668	-0.178395	-0.198924	-0.362494	-0.104901	-0.448282	-0.133936	-0.374853	0.397891	-0.208744	0.596707	0.80825	0.243193	-0.196286	-0.568108	-0.571244	0.148903	0.271139	0.129842	-0.466258
AW462717	C5orf45	-0.525573	-0.383403	-0.497981	-0.118752	-0.0526613	-0.0588408	-0.258477	-0.2986	0.312927	-0.204523	0.448403	-0.137381	0.227374	0.0687988	0.819108	0.429113	-0.020838	-0.457679	-0.254339	0.08947	0.513074	0.407667	0.38597	-0.432857
AW463777	ZFP36L2	-0.171699	0.0304163	-0.514889	0.025394	0.522521	0.660714	-0.0805477	-0.393821	0.841574	0.506819	0.438411	0.120862	-0.101611	0.0382225	-1.23765	0.697177	-0.51014	-0.767196	-0.530168	-0.504943	0.20333	0.955497	-0.492371	0.2641
AW464484	HEYL	-0.171331	-0.740008	-0.186658	0.668211	0.449605	0.452129	0.0206465	-0.386182	-0.039904	0.131234	0.250361	0.154799	0.20547	-0.428023	0.0266186	0.0138051	-0.0599123	-0.512123	-0.627363	-0.0846678	0.223201	0.0621241	0.420077	0.157891
AW464609	TM2D2	-0.24865	-0.341613	-0.0789579	0.175511	0.549694	0.277957	-0.109252	0.0885937	0.0202936	-0.227958	0.00353356	-0.296314	-0.0485466	-0.357592	0.237555	0.364268	0.464764	0.000515693	-0.120871	-0.0734284	-0.114926	0.302814	0.375624	-0.843016
AW465186	SLC31A2	-0.109351	0.259468	-0.0667381	0.602543	0.25551	0.465406	0.334545	-0.277723	-0.0650841	-0.126635	0.0515394	0.368573	-0.200145	-0.602202	-0.191612	-0.0984665	0.10021	-0.0678554	-0.266425	-0.0628361	-0.153703	0.299646	-0.49961	0.0509466
AW466017	SRP68	0.226917	0.510471	0.288739	-0.589201	0.307647	0.502183	-0.0343277	0.104678	0.182017	-0.0953934	-0.0799583	-0.0742133	-0.0298505	-0.240384	-0.704144	0.152672	0.202639	0.0240314	0.28977	0.30816	-0.128675	0.31017	0.185206	-1.61915
BF042923	LSP1	-0.0689356	-0.788941	-0.587726	0.869611	0.400176	0.642667	-0.282684	0.214927	0.0351281	-0.343425	0.0884066	-0.124647	0.198247	-0.510256	0.123614	-0.0979255	0.497833	-0.487965	-0.387677	-0.0757106	0.0276306	-0.331373	0.717404	0.271623
AW461813	RPL31	0.179564	0.168811	-0.427938	-0.248935	0.177534	0.0741358	-0.592811	-0.220039	0.488451	0.176861	0.531005	-0.149488	-0.479998	-0.577361	0.180189	1.13679	0.380269	0.245717	-0.035679	0.26957	1.35522	-1.77853	1.0423	-1.89563
AW462457	MYADM	-0.580074	-1.22548	-1.58013	-0.928621	0.0900752	-0.316195	-0.691855	0.0542368	1.08534	0.314525	0.743322	-0.728938	-0.600867	-0.85253	1.06716	1.78009	0.0927001	-0.419182	-0.660002	0.0125611	1.42603	-0.730069	1.27424	1.37366
AW463080	PFN1	-0.264562	-0.214649	-0.831914	0.0686338	-0.0411792	1.17743	-0.623942	0.21225	0.0376021	-0.113016	0.324774	0.290599	-0.318726	-0.0570943	-0.0245642	0.696386	-0.232546	-0.660609	-0.592631	0.0259423	0.243293	0.243375	0.427702	0.227446
AW463709	CTNS	0.680716	0.50661	0.996916	0.938385	0.431538	0.136661	-0.125907	-0.00742994	-0.141894	-0.699602	-0.00291384	-0.522895	-0.548591	-1.04242	-0.0915148	-0.416624	0.916561	0.436988	-0.163155	-0.0796016	-0.00712338	-0.696936	0.384215	-0.881981
AW464458	AKAP13	0.091953	0.139966	0.149643	0.319067	-0.449517	-0.609278	-0.628036	-0.33849	0.654868	-0.314974	0.576432	-0.824675	-0.266804	-0.186894	0.666643	0.559721	0.0900974	0.578209	0.257549	-0.426828	0.381476	-1.25879	0.68212	0.156547
AW465083	SERPINA5	-1.23771	-1.12131	-0.969385	-0.634311	1.32096	1.40024	-1.23881	-0.128381	2.48115	1.44405	0.388826	0.703328	0.62781	0.0104539	1.00768	1.33175	-0.904533	-1.70083	-0.282287	-0.985932	0.0895308	0.095929	-0.822106	-0.876113
AW465437		0.0668951	-0.870614	-0.468319	0.892716	0.262571	0.764808	-0.323568	-0.16091	0.209907	-0.461898	0.117581	0.160475	-0.332753	-1.0485	0.0269357	-0.26523	0.600202	-0.447978	-0.243993	0.161286	-0.0426032	0.464609	0.926232	0.0121508
AW465971	SEPP1	0.223958	0.90853	1.44071	1.94348	-0.519886	-0.177765	-0.960318	-0.704456	0.4174	0.10002	0.216495	0.0353485	-0.828486	-1.02116	-0.0858851	0.526546	-0.57385	-0.577774	-0.297016	0.043903	0.326188	-0.839389	0.332123	0.071282
BF044489	SIRT5	-0.266324	-0.588676	0.0852692	0.221675	0.239762	0.220005	-0.375653	-0.0707579	0.7971	-0.0997867	0.234909	-0.310906	0.275128	0.29797	0.23448	0.267272	-0.351202	-0.503962	-0.0238193	-0.209407	-0.185038	-0.185922	0.426361	-0.128478
AW461583	TMED10	0.366661	-0.331863	-0.457949	0.4004	0.393644	0.812591	-0.159846	0.126276	0.551899	0.0730753	0.426499	-0.0477028	-0.196903	-0.213124	-0.0629135	0.317183	0.425462	-1.01866	-0.518347	-0.668772	-0.283891	-0.204867	0.220362	0.0507902
AW462236	PRSS22	0.41957	-0.187552	0.0152557	0.318736	-0.0640066	0.580147	-0.0619262	0.00517907	0.458601	-0.255127	0.21909	-0.150756	-0.326872	-0.630477	0.027304	0.466634	0.164133	0.0340092	-0.440607	-0.235396	-0.0925865	-0.0358281	-0.156635	-0.0708904
AW462728	MLLT4	0.0536568	0.261766	0.00116758	-0.212826	0.300084	0.50112	-0.0715222	-0.16668	-0.22563	0.163733	-0.392294	-0.346471	0.0663831	0.123767	-0.382209	0.143667	0.252526	0.440599	-0.282306	-0.00915465	-0.387731	0.0975859	0.044318	0.0264492
AW463789		-0.18811	-0.581756	-0.242761	0.243361	0.0293823	0.581778	-0.427295	0.689544	0.534191	-0.239098	0.107368	0.116122	0.185329	-0.170335	0.543658	0.727495	0.0748636	-0.761464	-0.230518	-0.365462	-0.0499132	-0.125184	-0.199092	-0.252105
AW464154	PDIA3	-0.0404881	-0.0403795	0.154885	0.228895	0.115716	-0.153912	-0.393975	0.142367	0.385776	0.00508257	0.755893	-0.221923	-0.936442	-0.653098	0.221544	0.290126	-0.0124047	-0.910319	0.037067	-0.00109771	-0.311833	0.676913	0.0358897	0.625719
AW464630	KIAA0284	-0.365308	-0.188578	-0.259012	-0.101757	-0.011432	-0.0299329	-0.11609	-0.478349	0.030485	0.080526	-0.0701272	-0.0787702	-0.269706	-0.419085	0.319466	0.766708	-0.106229	-0.306955	-0.226474	-0.436574	0.480682	0.828335	0.487734	0.470444
AW465284		-0.318268	-0.559429	-0.502025	-0.169369	0.366504	0.01811	-0.315974	-0.277531	-0.279994	0.468652	0.584311	-0.415309	1.19013	1.22759	0.44574	0.315401	-0.222819	-1.29119	-0.37208	-0.451715	0.0284051	0.53619	0.003971	-0.00930443
AW466028	C1orf21	0.61101	-0.0534279	0.474048	0.482178	-0.551056	0.357314	0.437187	0.271522	0.961458	-0.430763	1.29506	0.323666	-1.0675	-0.260582	1.07568	-0.577932	-0.979265	-0.899733	-0.77281	-0.642133	-0.0750791	0.142612	0.531683	-0.653132
BF042924	USP22	0.287779	-0.263346	-0.107898	-0.263117	-0.129789	-0.279635	-0.110685	-0.400138	0.370512	-0.0730439	0.636513	-0.99666	-0.197117	-0.0368925	0.198987	0.870389	-0.165324	-1.40692	-1.05808	-0.41378	0.816848	1.14324	0.991159	0.586995
AW461832	RPL18	0.144523	0.315449	-0.104806	0.251449	0.377678	0.445766	-0.0509691	-0.323306	0.146046	0.103905	-0.182419	-0.187852	0.0994948	0.0814712	-0.11335	-0.003751	0.120616	-0.266369	-0.273255	-0.278426	0.0992118	0.323334	-0.157723	-0.566718
AW462624	CTSZ	-0.448503	-0.538819	-0.144483	-0.22646	0.534166	0.0377201	0.463577	-0.150794	0.864764	0.0334622	0.187077	-0.633652	-0.081954	0.240735	-0.0709207	0.370649	0.380228	0.0596534	0.0715164	0.0896867	-0.270768	0.375136	-0.989851	-0.152166
AW463101	MIDN	0.321512	-1.37958	0.573718	0.866269	0.925411	1.23518	1.40621	1.33123	0.189303	-0.163357	-0.223461	-0.587943	-0.939061	-0.496762	-0.600837	-0.0880402	1.77858	1.18443	-0.0386836	-1.86471	-0.656751	-0.081919	-2.43755	-0.253198
AW463555	GLUL	-0.958361	-1.17108	-1.81748	-1.03841	-0.299353	0.361764	0.00721803	0.720016	0.21262	0.380662	0.187528	0.401434	-0.417007	0.111475	0.83746	0.648912	-0.129928	-0.493647	-0.171889	0.116837	0.413589	1.13465	0.453986	0.509016
AW464470	CTSB	-0.76081	-0.804635	-0.420768	-0.340426	-0.658206	-0.891206	-0.513148	-0.919834	0.620441	-0.0220149	0.261397	-0.437917	-0.994044	-0.83369	1.76151	2.05607	-0.44106	-0.697768	-0.783377	-0.609689	1.35449	2.29421	0.309426	1.47105
AW464946	SEC11C	0.302107	-1.51099	0.878402	1.21161	-0.315435	0.760925	1.21816	1.17847	-0.402085	-0.664429	0.374229	0.58257	-1.93934	-1.7656	-0.319452	0.0349566	1.04119	1.10455	0.847202	-1.56917	-0.239341	0.347928	-1.53921	0.382754
AW465590	AAMP	-0.151536	-0.267498	-0.606397	-0.442077	0.391974	0.259502	0.263067	0.105875	0.690078	-0.200313	0.299376	-0.416597	-0.381329	-0.259604	0.0423754	0.225141	0.462962	0.117032	0.12306	-0.292444	0.0568197	0.233726	0.030534	-0.283726
AW466105		-0.507348	0.289712	0.329636	0.523855	-0.436343	0.0970241	-0.277312	-0.151275	-0.129947	0.445116	-0.372889	-0.0808716	-1.09921	0.270155	0.150424	0.48563	-1.05508	0.198474	-0.33313	-0.202813	0.878028	0.509042	0.213084	0.25604
BF040539	MADD	-0.270107	-0.00740714	0.079154	0.166392	-0.200329	0.0794533	0.0239449	-0.360186	0.488656	0.119987	-0.128674	0.0848927	0.0507117	0.192704	0.314725	-0.0388717	-0.21183	0.0382552	-0.0333596	-0.213046	-0.505866	0.333617	-0.43763	0.434815
AW461606	HEBP1	-0.0122376	-0.687464	0.0333533	0.0247675	0.488734	0.287523	-0.0545696	0.46019	0.176646	-0.0300788	-0.381755	-0.144085	-0.437695	-0.289475	0.0934173	-0.11764	1.19487	0.475189	-0.145172	-0.209589	0.132144	-0.0389937	-0.76856	-0.0495167
AW462247	PSMA4	-0.21185	0.0994046	-0.836543	-0.208872	0.0696077	0.197852	0.210727	0.372224	-0.0499951	-0.0346728	-0.369333	-0.276067	-0.378296	-0.0602736	0.094897	-0.00352774	0.932225	0.937438	-0.120626	0.0232124	0.0141112	-0.0204803	-0.380269	-0.000892931
AW462880	RGS20	0.044333	0.0667666	-0.0256499	0.603257	0.62906	0.855207	0.447026	0.705299	-0.433158	-0.328573	-0.529278	-0.577719	-0.624196	-0.164245	-0.319893	0.00931113	0.991286	0.0469434	-0.295487	0.0848388	-0.402255	-0.153473	-0.516814	-0.112588
AW463628	ERLIN2	0.200128	0.4801	0.249924	0.537712	-0.484326	0.147025	-0.0886403	0.149418	0.210694	-0.0788694	-0.393346	-0.19327	-0.171857	-0.0740723	0.409009	0.284879	-0.238095	-0.222193	-0.0127352	-0.0919386	0.146312	0.00958592	-0.830705	0.0552609
AW464166	HIST1H1D	-0.0647201	0.374221	-0.626936	0.376491	-0.207303	0.279712	-0.203295	0.152552	-0.0279082	-0.0488815	-0.39553	0.275255	-0.242607	-0.0748494	0.344008	-0.188125	-0.0777661	-0.385855	0.0199996	0.11641	0.0281813	0.364094	0.0957611	0.117091
AW464806	TMBIM4	0.0349816	0.169701	-0.061878	0.478904	0.0892272	0.612484	-0.0631393	0.302478	-0.111813	-0.23028	-0.143929	-0.273379	-0.366313	-0.186368	0.0065985	-0.0445175	-0.158287	-0.251261	-0.272269	0.194089	-0.392961	0.1778	0.0911103	0.399021
AW465291		-0.276082	-0.443811	-0.161493	0.133257	-0.0258642	0.096154	0.11786	-0.174468	-0.0342365	-0.2055	0.000589491	0.483496	-0.171487	-0.29977	0.562881	0.240677	-0.121659	0.0587346	0.0667926	0.128211	-0.0852704	0.583134	-0.727245	0.255101
AW466037		0.134945	-0.113979	-0.882697	0.52213	0.113362	0.246898	-0.571963	0.0548237	-0.0327969	-0.0244241	-0.768718	0.970951	-0.557431	-0.183926	0.215664	-0.0660945	-0.237766	-0.23912	0.536556	-0.0277386	0.492155	0.659697	-0.358912	0.118385
BF042926	SPP1	0.659319	0.303264	-0.423521	-0.0728868	0.420061	0.398009	-0.0829687	-0.2641	0.16533	0.116419	-0.360919	-0.0882923	-0.064079	-0.196518	0.752044	-0.539882	-0.282373	-0.256593	-0.0755971	-0.237139	-0.00509434	-0.128828	-0.000890088	0.265236
AW461755	RABAC1	-0.597307	-0.600995	-0.526026	-0.305649	0.231385	0.316766	0.516429	0.866019	0.569693	0.240249	0.121609	-0.702552	-0.0621236	0.312658	0.123891	0.155112	-0.362788	-2.7856	0.474276	1.15327	-0.216074	0.548989	0.113755	0.415007
AW462303	SMARCC1	0.159187	-0.274668	0.180259	-0.0269876	0.20794	-0.648936	-0.481517	-0.513852	0.682425	0.0471731	0.401366	-0.0733934	0.693364	0.18768	0.226128	0.038512	-0.330003	-0.650261	0.0411028	-0.0825919	-0.00352336	0.26639	0.0485798	-0.0943731
AW463190	CDV3	-0.28087	-0.379089	-0.730907	-0.868693	0.619484	-2.40038	0.00405088	0.0207313	1.52256	0.446255	0.946672	0.586627	1.25566	1.2123	0.136954	0.226911	-0.310886	-1.17371	0.322272	-0.697551	-0.107098	0.0550309	0.0281387	-0.434454
AW463731		-0.199852	-0.278158	-0.519847	-0.173616	-0.151593	-0.108867	-0.503523	-0.208698	0.85926	0.412684	0.628238	0.716194	0.219866	-0.00877983	0.701058	0.00636617	-0.766272	-1.32236	-0.199015	-0.603059	0.197199	0.633693	0.364412	0.304676
AW464480		0.132994	-0.272035	0.0193553	0.00868652	-0.000102776	0.211808	0.568515	0.729544	0.38037	-0.158463	-0.245784	-0.364965	-0.0707074	-0.300848	-0.171207	-0.31591	0.451897	0.168243	0.548904	-0.125773	-0.608104	-0.261014	-0.11762	-0.207781
AW464989	FBXO11	-0.157746	-0.24401	-0.293752	0.0307575	-0.0596355	0.0707136	-0.177844	-0.31717	-0.0320371	0.052576	0.0718617	0.0971901	-0.163017	-0.282666	-0.0913142	0.4934	-0.170942	-0.147504	0.0829308	-0.020654	0.169058	0.537593	0.338416	0.213794
AW465620	PRKX	0.220335	-0.055977	0.202052	0.298404	-0.297239	-0.463783	-0.3083	-0.267998	-0.192314	-0.375934	0.135636	0.0595252	-0.604958	-0.622835	0.731289	0.636104	-0.414228	-0.935097	-0.104758	-0.110057	0.82121	1.09169	0.165608	0.391622
AW465978	GADD45A	0.0126807	-0.0274285	0.00996915	0.711998	-0.483778	-0.347327	-0.792168	-0.342721	0.491413	-0.400549	-0.161602	-0.251374	-0.239411	-0.120235	0.766558	0.996593	-0.425985	-0.489353	-0.281951	-0.121827	0.191991	1.20169	-0.0497444	0.15256
BF040395	C10orf104	-0.242718	-0.073684	-0.355794	0.324371	0.16843	0.337826	-0.386943	0.447247	0.368415	0.333226	-0.118084	-0.414296	0.260681	0.331567	0.162255	-0.159077	-0.290642	-0.550382	0.625642	-0.555156	-0.0780438	0.0806495	-0.111066	-0.104424
AW461619		0.00738335	0.400632	-0.255157	-0.493015	0.356797	0.138184	-0.41593	-0.170489	0.315258	0.230086	-0.353506	-0.0113134	0.57264	0.0715238	0.196868	0.564199	-0.0209474	-0.409885	-0.184856	-0.708266	-0.111665	-0.20819	0.652904	-0.163252
AW462278	JUND	0.620076	0.29479	0.163192	-1.50837	0.611458	1.03455	0.0334198	-0.0962681	0.156204	-0.269403	0.100331	-0.320079	0.334391	-0.37357	-0.172588	-0.241038	0.323641	-0.110814	0.199438	-0.0466003	-0.165354	-0.509243	0.282881	-0.341037
AW462747	PLS3	-0.160291	-0.444949	-0.197426	-2.03612	0.45847	-0.130069	0.351845	0.327394	1.34596	0.515659	0.323614	0.149773	1.21444	0.854099	0.132157	0.388648	-0.15768	-0.310934	0.055018	-0.569872	-0.0937559	-1.88853	0.113317	-0.24077
AW463800	NBR1	0.300887	0.897667	-0.0330263	-0.375733	0.0846032	0.0549722	-0.388414	0.282958	-0.185124	-0.119342	0.150416	0.219149	0.297589	-0.308208	0.506149	-0.107409	-0.187968	-0.161155	-0.256465	-0.726137	-0.00527793	-0.233651	0.571589	-0.278068
AW464345	PTPN2	0.0528778	0.227487	0.244384	-0.364961	0.148645	1.32096	0.122711	-0.0891415	0.268741	-0.10186	0.182791	-0.202052	0.150639	-0.189557	0.104861	-0.165249	-0.260311	-0.612516	-0.324477	-0.276745	-0.157979	-0.276123	0.456007	-0.259139
AW464641	APR3	-0.0291386	-0.637179	0.255219	-0.0873296	0.244311	0.520726	0.10904	-0.104082	0.103775	-0.203609	0.0131196	0.260978	-0.0411544	-0.430172	-0.194438	0.0164167	-0.0423336	-0.061428	0.0186442	0.1336	0.227911	0.0815925	0.00959525	-0.164064
AW465223	PPP2R1A	0.100397	-0.273173	0.171651	-0.171182	0.165303	0.0251609	-0.0939727	0.184651	-0.0216181	-0.128527	-0.126363	-0.119645	0.127384	-0.219135	0.461786	-0.301398	-0.268877	0.089714	0.28355	-0.389631	0.212197	0.12778	0.339604	-0.175655
AW466046	ATP6V0B	0.601109	-0.200648	0.310984	0.139795	0.328365	-0.06393	0.591587	-0.619224	0.417649	-0.756571	0.616253	-1.09525	-0.415666	-1.14317	-0.0497386	-0.0801839	1.07198	0.17363	0.0452995	-0.864302	0.552121	0.0833795	0.700128	-0.343593
BF040668	SEC31A	0.0663956	-0.508727	0.287374	-0.473085	0.291971	1.08932	-0.306184	-0.0889618	0.234767	0.00750862	-0.0249069	-0.0646057	-0.123263	-0.391645	0.509847	-0.0586054	-0.392589	-0.193497	-0.0166201	-0.120719	0.263796	-0.202297	0.482742	-0.268013
AW461674	RABAC1	-1.17769	-0.651462	-0.985218	-0.650662	-0.266136	-0.130634	0.402772	0.32471	0.338785	-0.0772338	0.253647	-0.200174	0.16991	-0.134728	0.00805791	0.470851	-0.140237	0.0434211	0.0155084	0.421477	0.171989	0.853429	0.386733	0.55288
AW462478	HTRA1	-0.206251	-0.620665	-0.151242	-0.425252	-0.214714	-0.487653	-0.182403	-0.145768	0.288177	-0.0776419	0.250054	-0.119569	0.680895	0.165487	-0.0838329	0.3763	-0.197306	-0.156097	0.000370577	-0.0130045	0.3309	0.356419	0.367156	0.265642
AW463120	UBE2S	-0.101966	-0.229452	-0.202765	-0.0352613	0.329091	0.232999	-0.0546142	-0.166053	0.233291	0.346839	-0.468987	-0.130654	0.453481	0.385645	-0.11269	-0.0415752	-0.160294	0.121542	-0.170743	0.0219464	-0.226486	0.138441	-0.0232959	-0.13844
AW463762	COL5A2	-0.279438	-0.79818	-0.117361	0.116885	0.0128255	0.277141	-0.191621	0.0734389	0.0712822	0.0218392	-0.0844224	0.527183	-0.0961871	-0.138422	-0.193589	-0.161189	-0.180783	-0.0662758	0.674298	0.0695536	0.323806	0.274342	-0.142897	0.00777149
AW464490	RBM4	0.0288821	-0.69616	-0.364611	-0.50343	0.0296772	0.312597	0.323983	0.066467	0.535291	-0.167863	0.00180388	-0.396396	0.936312	0.491903	-0.314861	-0.0571326	-0.175017	-0.232504	-0.106753	0.0891023	-0.240059	0.21526	0.178617	0.0448923
AW465118	ZNF513	0.0221592	-0.166542	-0.0498151	-0.118576	0.28125	0.760436	-0.293584	0.374066	-0.00202816	0.17371	-0.403496	-0.114983	0.302772	0.129742	0.203989	-0.332385	-0.320257	0.0948357	-0.171069	-0.364651	-0.065586	0.168584	-0.00114975	-0.107424
AW465386	DDX17	-0.145317	-0.643088	-0.263936	-0.588806	-0.645131	0.105954	0.0616813	0.13286	0.56729	-0.0615199	0.0737857	-0.267316	0.678654	0.729234	0.0434316	0.0356779	-0.808774	-0.62711	0.0555796	-0.111297	0.0721651	0.801439	0.448526	0.356017
AW466117	LOC100850775	0.0926951	-0.14161	-0.193018	-0.215388	-0.357949	0.0853073	0.137727	0.442723	0.363321	0.0350478	-0.075112	0.00916103	0.607613	0.594904	-0.174956	0.331911	-0.833611	-0.489213	-0.313063	0.196781	-0.522287	0.310227	-0.0607633	0.16955
BF040362		0.264522	0.092871	0.347599	0.117076	0.175256	0.356195	-0.0750874	0.0620807	0.361767	0.108853	0.0347339	-0.326473	0.428579	0.169097	0.182855	-0.114189	-0.339571	-0.74045	-0.267138	-0.301294	-0.0432619	-0.13488	0.00982608	-0.368969
AW461501	TNFAIP6	-0.310487	-0.237702	-0.132299	-0.553346	0.18129	0.0495663	-0.46183	-0.192658	0.189679	0.284509	0.0807668	0.136809	0.470859	-0.0845884	0.549801	-0.646688	-0.242403	-0.457431	-0.235562	-0.15062	0.395026	0.687349	0.81624	-0.136283
AW462296		-0.0938049	-0.515008	0.35461	-0.354078	0.369308	0.22722	-0.286181	-0.156176	0.0873901	0.128709	0.055053	-0.0484098	0.128018	-0.53129	-0.090726	-0.465476	-0.137577	-0.625218	0.216898	-0.0748182	0.39788	0.424408	0.851383	0.137886
AW462911	WNT4	-0.0636166	0.00876014	0.391689	-0.673523	0.0352992	-0.187844	-0.0252765	0.10965	-0.158913	-0.182729	0.00346276	0.175413	-0.121527	-0.463103	0.286363	0.267987	-0.16124	-0.247522	-0.0179418	-0.251523	0.333612	0.291018	0.582636	0.068871
AW463639	CDK3	-0.0123567	-0.503237	0.114772	-0.246603	0.188541	0.472627	-0.188975	0.16181	0.14182	0.133515	-0.239401	-0.158544	0.758223	0.153446	0.219792	-0.400316	-0.221573	-0.250497	0.0915017	-0.384053	-0.049057	0.0237922	0.249722	-0.0549502
AW464355	BRI3	-0.124508	-0.782731	-0.108503	-0.790241	0.167779	-0.0880808	0.5041	0.934677	0.153498	-0.0870929	0.546642	0.190743	0.00142806	-0.541503	-0.510999	-0.498982	0.0999426	0.024696	0.363742	0.275948	-0.136996	0.271942	0.163794	-0.0292954
AW464663	LOC100847497	0.124201	-0.283187	0.43301	-0.323948	0.167036	0.0881628	-0.0202408	-0.122598	0.310786	-0.154749	0.436855	0.42611	0.371509	-0.422988	0.250017	-0.0955837	-0.621191	-0.590217	-0.0339038	-0.919032	0.326451	-0.0898593	0.685561	0.057799
AW465228	CWF19L1	0.255308	-1.25396	0.687069	-0.083332	0.232384	0.552364	-0.376832	0.174808	0.102839	0.0808586	0.189917	-0.0556913	0.406237	0.252585	0.140515	-0.539301	-0.275064	-0.693011	0.291957	-0.292037	0.011675	0.0231728	0.242921	-0.0753837
AW465929	UBE2E3	-0.204817	-0.487302	0.823702	-0.124023	0.219811	0.105681	0.439398	0.547511	0.7301	0.211201	0.38205	-0.0265891	0.0941359	0.182095	-0.0902837	-0.176649	-0.914515	-0.350936	-0.2415	-0.251694	-0.606227	0.073722	-0.109884	-0.224989
BF042789		0.00719219	-0.431538	0.450262	-0.631599	0.213801	0.234094	-0.395948	-0.166473	0.549027	0.244318	-0.134387	-0.425689	1.07725	0.852595	0.424114	-0.265875	-0.630451	-0.497334	-0.307525	-0.499362	0.136169	0.0889464	0.199703	-0.0912909
AW461684	SQSTM1	0.59615	-0.904049	0.476576	-0.101769	0.692365	0.00954064	0.0696748	0.341243	0.181251	-0.0154355	-0.101819	-0.243985	0.774428	0.211977	-0.264298	-0.430637	-0.0569759	-0.497265	0.286584	-0.616688	0.226017	-0.448158	0.263713	-0.448441
AW462315	EPS8L1	0.513065	-0.585361	0.853875	0.42014	0.203111	-0.171869	0.0172466	0.109999	-0.197353	-0.50188	0.3856	-0.0346121	0.00130065	-0.44802	-0.0300244	-0.0464796	0.321105	-0.157075	0.221383	-0.25727	-0.432723	-0.0115168	0.097369	-0.27001
AW463008	UBE2N	0.138411	-0.565034	0.845316	0.318732	0.277083	0.327106	-0.174448	0.114004	-0.25984	-0.372609	0.236651	0.227586	0.138629	-0.352099	-0.0641177	-0.498603	0.239717	-0.353877	0.117986	-0.448057	0.212619	-0.195879	0.133807	-0.0430818
AW463600	STK24	0.192772	-1.39196	0.315678	-0.897663	0.370424	-0.027457	-0.495266	-0.253011	1.15561	0.75766	0.169815	-0.12892	1.77895	1.75692	0.352425	0.257079	-0.777104	-1.04772	-0.343074	-0.974585	-0.399069	-0.256694	0.0243747	-0.139173
AW464327	MSL1	0.238986	-1.35775	1.09341	0.144048	0.0843966	0.493076	-0.0956809	0.348177	-0.119895	-0.313312	0.215932	0.130326	0.680483	0.017746	-0.421624	-0.502927	-0.21884	-0.539377	0.0896759	-0.52764	0.141147	-0.285414	0.642591	0.0624606
AW464999	KLHL21	-0.104176	-0.312622	1.50207	0.162657	0.143441	0.295005	-0.38145	-0.119107	-0.332622	-0.290084	-0.0337372	0.0439118	-0.0185645	-0.146706	0.220112	-0.387281	-0.114615	0.235539	-0.0359868	0.0576596	-0.209699	0.0058506	-0.12112	-0.0584716
AW465456	TP53BP1	0.0572615	0.15351	0.677028	-0.77969	-0.101126	-0.0502013	-0.702076	-0.0149136	0.39797	0.124211	0.268281	0.0591837	0.679881	0.736127	0.177352	-0.10216	-0.549807	-0.547109	-0.0555918	-0.152575	-0.138629	-0.322777	0.122191	0.0636587
AW466126		0.151483	-0.170567	1.92529	0.0201316	0.259381	0.194816	-0.376333	0.147901	-0.281	-0.0105339	0.14099	0.0765518	0.205495	-0.237228	0.127226	-0.683374	-0.342048	-0.439671	-0.0852526	-0.548367	0.224364	-0.348143	0.189126	-0.140236
BF045967		0.327599	0.169523	0.971018	-0.260404	-0.0744601	-0.113547	-0.899511	-0.500041	0.336416	0.371974	0.112006	0.182735	0.273095	0.269961	0.419609	0.0115681	-0.567108	-0.565202	-0.677305	-0.331224	0.169233	0.128957	0.29472	-0.0496125
AW461634	EFHA1	-0.0638603	-0.37627	0.430997	-0.14246	0.0883694	-0.351978	-0.631526	-0.158295	0.339058	0.0383634	0.378855	0.464163	0.668357	0.452821	0.210906	0.223029	-0.224151	-0.232345	-0.173348	-0.142426	-0.146656	-0.82152	0.222548	-0.0526296
AW462481		0.0324015	-0.25827	0.819195	0.349699	-0.0213525	-0.2281	-0.44939	-0.268092	-0.0384524	0.167706	-0.288986	0.18698	-0.0038672	-0.484486	0.0120843	0.208108	0.206535	-0.0576077	-0.195799	0.0125536	-0.169949	0.406332	0.0898412	-0.0270839
AW462931	FAM65A	0.218307	-0.0430672	0.963425	0.739164	0.285837	0.0678128	0.122837	-0.534993	-0.342693	-0.0996898	-0.523681	0.312669	-0.126623	-0.267378	-0.127571	-0.0925796	0.215718	0.171263	-0.0999616	0.249849	-0.283607	-0.0646917	-0.237912	-0.502435
AW463661		0.0582794	0.00904671	1.60991	0.146352	-0.0609955	0.046717	-0.709274	-0.0717012	0.0870164	-0.184623	0.159944	0.211638	-0.185045	-0.355094	0.172106	-0.595898	0.031631	-0.124448	0.0407122	0.1116	0.108526	-0.506469	0.215446	-0.215377
AW464365	SPINT2	0.498824	0.427787	0.975083	0.23995	0.398715	-2.26835	-0.628359	-0.624201	0.421276	-0.261299	0.343937	0.265281	0.295646	-0.137516	0.567888	0.194142	-0.230641	-0.428483	-0.170588	-0.0117639	-0.116875	0.408546	0.261373	-0.420377
AW464837	F11R	0.505717	0.331959	1.34995	0.214786	-0.0145366	-0.365682	0.0322573	-0.818355	-0.291938	-0.2143	-0.128187	-0.308252	-0.010966	-0.427325	-0.0856248	-0.402307	-0.212419	-0.220862	-0.142147	0.786827	0.549479	-0.149931	0.146158	-0.124307
AW465232	GPX4	0.689683	0.262652	1.67222	-1.26268	-0.0605747	-1.81635	-0.00773413	-0.186409	0.318778	-0.070965	0.58723	0.459045	0.441477	0.328515	-0.0169014	-0.0880582	0.460095	0.505618	0.0719696	0.230629	0.0982208	-2.40468	0.133909	-0.345694
AW466055	ATP5B	0.412426	0.310114	0.906191	-0.395438	0.47754	-3.28587	0.527782	0.335753	0.192652	-0.294424	0.290132	0.210999	-0.277406	-0.297723	0.0914063	0.186053	-0.366493	-0.137425	0.379902	0.208141	0.0183742	0.311635	0.429535	-0.233854
BF044254		0.972332	0.992443	0.772928	0.664253	0.992581	-1.39922	0.017571	-1.09921	0.612363	0.516361	0.0400753	-0.089816	0.280548	0.265399	-0.117238	-0.316545	0.165481	-0.337641	-0.07241	-1.22905	-0.130987	-0.064839	0.168179	-1.60357
AW461774	TRIO	0.0987631	-0.417393	1.94845	-0.00534579	0.148954	0.131719	-0.508032	-0.280466	-0.141082	0.0379759	-0.000185325	-0.211221	0.0654096	-0.601913	0.0855138	-0.497609	0.228816	-0.15104	-0.0393455	0.169051	0.0621018	-0.191139	0.0916529	-0.0236376
AW462325	ZYX	0.410099	-0.00253849	1.20201	-0.168102	-0.297824	-0.25799	-0.415277	-0.602749	0.216188	0.0838022	0.113896	-0.445791	0.233942	0.526293	0.480834	-0.326248	-0.0663396	-0.559425	-0.167971	0.102015	0.239917	-0.616854	0.387053	-0.0689388
AW463018	DLG5	0.81824	0.383133	1.50692	-0.28924	-0.514228	-1.31357	-0.915685	-0.187084	-0.115973	0.0373443	0.44524	0.205042	-0.184878	-0.534202	-0.0870251	-0.0969596	0.325271	0.635913	-0.0499674	0.167155	-0.0185634	0.339338	-0.129265	-0.42695
AW463622		0.187295	-0.462447	2.08126	0.445654	-0.35487	0.357923	-0.709955	-0.278058	-0.513205	-0.267418	0.397024	0.09445	-0.46975	-0.669363	-0.271838	0.260845	0.565287	-0.0462876	-0.112117	0.209454	0.280517	-0.240646	-0.111697	-0.372061
AW464171	TMEM30B	0.0445437	-0.352091	1.99596	0.154527	0.021749	-0.0708836	-0.472724	-0.234761	-0.044385	0.0882499	0.473981	0.0322189	-0.442067	-0.788991	-0.00952916	-0.377823	-0.0862725	-0.0247172	-0.119149	0.127315	-0.127598	0.0437618	0.0243213	0.144366
AW464844	BPHL	-0.163729	-0.379205	1.25617	-0.0826702	0.055012	-0.0529071	-0.183339	-0.203253	0.0964643	0.193863	0.242993	-0.0342731	-0.0280142	-0.228187	0.184321	-0.106651	0.249792	-0.192693	-0.270512	-0.158776	0.0674021	0.0371331	-0.0595835	-0.239356
AW465466	GNG5	0.567175	0.150157	1.69833	0.727344	0.0608649	-0.107955	-0.859792	-0.813096	0.0224876	-0.0430783	0.213549	0.271686	-0.0309557	-0.352043	0.0627556	-0.627023	-0.108087	-0.0501183	-0.380921	-0.345929	0.250765	0.0782453	-0.0587425	-0.325619
AW466136	ITGB2	-0.93478	-1.23671	1.13329	-0.394837	-0.406999	-0.51422	-0.798066	-0.813912	-0.119727	-0.137175	0.453993	0.270793	-0.966662	-1.27036	1.31713	1.24376	-0.65546	-0.862158	-0.633691	-0.767698	1.38723	1.34193	1.78974	1.57458
BF040363	SRP19	-0.219481	-0.639617	1.2761	-1.41313	0.556725	-0.00188466	0.125076	0.544782	-0.0834371	0.335348	0.325979	0.199019	-0.40868	-0.279339	-0.245874	-0.453108	0.434668	-0.229122	0.327542	0.700661	-0.320529	0.0994533	-0.172569	-0.458582
AW461658		0.739532	0.440951	1.88256	-0.072277	0.139254	0.181044	-0.535836	-0.227107	-0.12118	0.324378	0.180951	0.120807	-0.0918774	-0.38054	-0.116949	-0.350066	-0.126718	-0.419806	-0.555684	-0.414172	-0.0526879	-0.0694444	-0.192908	-0.282224
AW462319	ATP5H	-0.0899273	-0.293655	1.48773	0.441675	0.0412888	0.241194	-0.11116	-0.36753	0.249305	-0.421392	0.0349318	-0.0407399	0.0791988	-0.499751	0.323607	-0.558697	0.438093	-0.286484	-0.366943	-0.508436	0.238225	0.104161	0.272643	-0.407339
AW462785	TMEM164	0.174135	-0.727012	1.01886	0.27432	0.0177857	-0.0989321	0.584665	0.453706	-0.259792	-0.10039	-0.0586445	0.904019	-1.04993	-0.971187	-0.518373	-0.591719	-0.11622	0.0745998	0.382387	1.25898	-0.205027	0.270148	-0.263693	-0.452683
AW463832	FOSB	-0.426961	-1.1345	0.830282	-0.962753	0.459773	-0.0686116	0.166772	-0.15407	0.228776	0.0716212	0.241756	0.21927	0.536261	0.326519	1.06847	0.976313	-0.264025	-0.828528	-0.265062	-0.0859586	-0.356298	0.0222702	-0.249895	-0.351421
AW464375	TRMT11	-0.489431	-0.297597	1.53855	0.224871	-0.122389	0.0479701	0.160789	0.337775	-0.0852045	-0.201161	-0.0630981	0.247966	-0.535292	-0.433422	-0.0362397	-0.535719	1.1846	-0.111327	-0.169803	0.239103	-0.272602	-0.0680606	-0.156456	-0.403823
AW464495	NECAP2	0.107408	-0.230853	1.09278	-0.237131	0.0056325	-0.334973	-0.396061	-0.25294	0.00356249	-0.276695	-0.00995477	0.228957	-0.350045	-0.689361	0.171531	-0.412271	2.51311	-0.401145	-0.0667466	0.285088	-0.0492989	-0.0964048	-0.0919862	-0.512204
AW465235	S100A2	0.660021	-0.217941	1.78682	-0.594638	0.343408	-0.587332	-0.943549	-1.14482	0.768751	0.518873	0.527958	-0.147743	-0.116847	-0.748855	-1.04798	0.354723	-1.14298	-1.27394	0.175594	0.128563	1.97356	1.17003	-0.605322	0.16364
AW466077	DDX47	-0.107174	-0.0681816	0.948064	-0.181127	0.171612	0.00388029	-0.103702	-0.092038	0.31676	0.0855644	-0.239434	-0.103405	0.0462567	0.29292	-0.0540842	-0.167746	-0.052303	-0.108999	-0.173049	0.181097	0.119528	-0.12319	0.0210867	-0.612336
BF044251	LIN52	-0.353508	0.186684	0.698022	-0.0484179	-0.343266	-0.109161	-0.141359	0.0416313	0.540347	0.167765	-0.279705	0.191633	-0.0826078	0.0119329	0.11651	0.976299	-0.176833	-0.600817	-0.343883	-0.448185	0.198256	0.0227807	0.204113	-0.428231
AW461693	SMG5	0.195682	-0.361893	-0.14282	-0.744179	0.541649	-0.0727239	0.462398	0.216351	0.493059	-0.0728075	0.0873395	0.399003	0.371952	-0.0455183	-0.304062	-0.851083	0.0461405	0.105505	0.394588	0.717707	-0.211647	-0.53227	-0.363998	-0.328374
AW462335	SULT1A1	0.490104	0.230828	0.317301	0.311627	0.138847	-0.749885	0.124462	-0.269056	-0.0428722	0.0209358	-0.0179889	0.0112922	0.101406	0.0865703	-0.206894	-0.260849	-0.109587	0.120303	0.207864	0.229055	-0.20305	-0.109687	-0.263526	-0.157201
AW463048	OSGEP	-0.157378	0.346767	0.323028	0.219959	-0.0451054	0.0118597	-0.14418	-0.338802	-0.0391356	-0.154667	-0.208038	0.0776981	-0.476362	-0.169109	0.0632192	0.147579	-0.550203	-0.136655	0.0875676	0.343313	0.265311	0.271527	0.21752	0.0442864
AW463795	CDK4	0.129999	0.102162	0.144529	-0.642028	0.304735	0.0352358	0.378523	0.443575	0.284099	-0.0344003	0.0693107	-0.0950139	0.326425	0.0331646	-0.101221	-0.629833	0.255266	0.109264	0.0119195	0.0777821	-0.0815988	-0.517712	-0.109473	-0.49471
AW464194	PAN3	0.176495	0.753098	-0.149863	0.333512	-0.125296	-0.511827	-0.924887	0.134209	-0.580314	-0.219232	0.428306	0.29866	0.0321044	0.00488279	-0.187833	0.132026	-0.226284	-0.126678	0.0244534	-0.0155623	0.452384	0.0909543	0.0341006	0.17259
AW464856	H2AFV	-0.456736	0.112086	-0.089329	-0.337031	0.781603	-0.0863825	-1.72642	0.187009	0.493076	0.516165	0.223657	0.183613	1.07257	0.935213	-0.388888	-0.0916942	-0.848257	-1.12822	0.111235	0.301834	0.113763	0.0869149	-0.155224	0.189441
AW465472	ZNF281	0.398316	0.549955	0.464032	0.0401154	0.244451	-0.0865947	-0.477422	-0.286818	0.638411	0.432611	-0.267564	0.108246	0.670899	0.468057	-0.121354	-0.587863	-0.605766	-0.555797	-0.526484	-0.411836	0.16919	0.0168627	0.105649	-0.379296
AW466160	FABP5	-0.35632	-0.309976	0.292753	0.0409067	-0.0247417	-0.796984	-0.805962	-0.375828	-0.14221	-0.0994783	0.174214	0.517443	-0.387649	-0.245066	0.525247	0.46455	-0.473067	-0.72217	-0.194054	-0.50355	1.00335	0.737549	0.801688	0.879361
BF040364		0.391107	-0.126792	-0.133671	0.917478	-0.0257398	0.31938	-0.033301	-0.26227	-0.45935	-0.496337	0.276233	0.405287	-0.155701	-0.545147	-0.55698	-0.456639	0.300745	0.262495	0.132453	-0.15129	0.399831	-0.0205464	0.256266	-0.237511
AW461664	WBSCR27	-0.123619	-0.0882156	0.340554	0.150869	0.478101	0.00723453	0.496542	-0.0148796	-0.0554462	-0.0768517	-0.593357	0.434186	0.207564	-0.0106389	-0.841765	0.0247294	-0.635304	-0.131912	0.438555	-0.299159	0.549983	0.102739	-0.242847	-0.117063
AW462500	YWHAB	0.272351	0.510069	1.04253	0.638718	-0.134398	-0.413051	-1.01649	-0.180919	-0.255537	-0.100209	0.0426521	0.170571	-0.529131	-0.111084	-0.0776142	-0.0476573	-0.494186	-0.301179	0.681053	0.490027	0.543607	0.108226	-0.275413	-0.562939
AW462792	MRPL32	0.469818	0.501409	0.736619	0.190591	0.00841204	-0.573006	-0.519559	-0.359018	0.420901	0.160004	0.180894	0.410095	1.20781	0.615679	0.206486	-1.85258	-0.466475	-0.836155	0.1551	-0.304414	0.460841	-0.478833	0.374548	-0.709168
AW463498	COL7A1	-0.195076	0.0527063	0.376222	0.357212	-0.165453	0.102691	-0.0986009	-0.648367	-0.353574	0.00496121	-0.204714	-0.14794	-0.0638163	-0.0951193	-0.402843	0.106039	-0.473897	0.463537	0.482791	0.713382	0.55624	0.139133	-0.303005	-0.20251
AW464386	LOC615263	-0.155021	0.104058	0.136073	0.542602	-0.219058	0.0370059	-1.06167	-0.361983	-0.160649	-0.0228307	-0.0195051	0.708084	-0.179517	-0.309079	-0.473634	-0.0441886	-0.518411	0.339929	0.455909	0.306424	0.690435	0.265692	0.0217101	-0.0823784
AW464507	HECA	-0.0436446	-0.147541	0.494213	0.381317	-0.168687	-0.113472	-0.649458	-0.434685	-0.106591	-0.305175	0.14002	0.790189	0.168545	-0.342024	-0.0724985	-0.475566	-0.671585	0.490312	-0.117692	0.136651	1.11348	-0.134885	0.117964	-0.0491919
AW465134	RPS5	0.725519	0.523031	0.813336	0.616543	0.63088	0.12255	-0.244703	0.398553	-0.134402	-0.236767	0.163975	-0.0279705	0.681613	0.427239	-2.81403	-0.656446	0.0815958	0.312521	0.363226	0.12751	-0.123667	-0.587688	-0.418855	-0.743566
AW466084	COBRA1	-1.39133	-1.06691	-0.581556	-0.710478	-1.89629	-2.18279	-2.61606	-2.30677	1.06626	0.928048	2.02939	2.26523	-2.54172	-2.29496	1.37661	2.26581	-0.4059	-0.457833	0.518429	0.589989	2.04618	2.05926	1.61797	1.68941
BF044250	C1S	-0.047183	-0.114019	-0.0507964	0.374013	-0.177404	-0.471797	-0.587946	-0.318953	0.0405026	-0.0543363	0.0866686	0.508129	-0.140459	-0.441867	0.284961	-0.267686	-0.522321	0.379259	0.488819	0.47618	0.740484	0.065255	-0.157882	-0.0916208
AW461778	WNT6	-0.0582035	0.297628	0.470896	0.521292	0.287293	0.0120761	-0.53253	-0.00356052	0.270533	0.268596	-1.03698	0.543631	0.0625065	-0.333616	0.13849	-0.492761	-0.0952198	0.703653	0.221009	0.169577	0.275939	-0.677547	-0.0389877	-0.973715
AW462345	RPL23A	0.352615	0.241653	0.42077	-0.0470484	0.339896	-0.121099	0.0353264	-0.0782793	0.154157	0.169989	-0.0134197	0.216745	0.161807	-0.00468842	-0.160322	-0.211027	0.135657	0.261999	-0.0198451	-0.0742411	0.108021	-0.455481	-0.389721	-1.02347
AW463070	RPS6KB1	0.586134	0.847487	1.00592	0.710183	0.894382	0.392442	0.164788	0.649445	0.193788	0.285561	0.158891	0.126384	0.534814	0.145499	-0.942223	-0.718465	0.209058	0.619541	-0.342533	-0.0428942	-0.772669	-1.102	-1.66784	-1.9357
AW463634	HSPA8	-0.0866979	0.235662	0.273164	0.217553	0.223269	0.145346	0.155113	0.0517581	0.239796	0.27482	-1.54446	0.670652	-0.233201	-0.396889	-0.234128	0.033612	0.0240585	-0.360897	0.383734	0.386928	0.324057	-0.260144	-0.251486	-0.271612
AW464370	PPP1R9B	0.294244	-0.661571	0.0191691	0.105204	-0.113737	-0.328163	-0.258241	-0.0872316	0.327209	0.292763	-0.130398	0.40706	0.423866	-0.171904	0.208652	0.141524	-0.27721	0.311379	0.225381	0.698689	0.233464	-0.269551	-0.760932	-0.629666
AW465016	VAPA	0.373634	0.204358	0.343437	0.769987	-0.172222	-0.284965	-0.397723	-0.00663461	-0.0856432	0.113341	-0.129326	0.140216	0.134102	-0.1216	0.32028	0.0980139	-0.198656	0.368455	0.0885905	0.471217	0.10326	-0.766536	-0.26472	-1.10086
AW465478	FARSA	0.139469	0.152243	0.321117	-0.166863	0.168071	0.0138147	-0.162146	-0.109227	0.126452	0.0136984	-0.724337	0.0322194	0.210756	-0.252097	0.0237849	-0.219388	0.184503	0.407785	0.482553	0.504265	0.281793	-0.501815	-0.341113	-0.585536
AW466172		0.112509	0.392131	-0.507762	-0.274179	0.988026	0.325453	-0.997528	-0.31078	1.01274	0.902972	-0.899823	0.242544	0.296309	0.213223	0.293255	0.124088	-0.838312	0.043015	-0.0491287	0.286964	0.165977	-0.366258	-0.371013	-0.784423
BF040540	PNPLA6	0.401712	0.402307	0.359419	0.370398	0.0379667	-0.445249	0.157167	0.441233	-0.372431	-0.104607	-0.0711571	0.12051	-0.150391	-0.583719	0.289038	0.154615	0.250732	0.343935	0.342841	0.699326	-0.092014	-0.973741	-0.653996	-0.923896
AW461378		-0.383433	0.248573	-0.0522	0.176608	0.178027	0.237485	-0.586847	0.413899	-0.319817	0.241257	-0.0634498	0.178858	-0.175477	-0.194438	0.115477	0.712248	0.185938	-0.816877	-0.243884	-0.184583	0.0300575	0.60824	0.226972	-0.532633
AW462061	FABP5	-0.45501	-0.636257	-0.4577	-0.349833	0.538091	0.437048	0.219191	0.47952	0.214463	0.232173	0.107292	-0.502634	0.782019	0.316518	-0.0603051	0.271931	0.000828068	-0.924419	0.0398414	-0.296362	-0.0747994	0.46622	-0.00609271	-0.341725
AW462631		-1.15817	-0.437935	-0.373584	-0.498244	-0.545426	-0.861832	-0.650372	-0.485284	-0.0308734	-0.395368	0.777813	0.508949	-0.751658	-0.990037	1.51962	1.992	-0.87365	-1.70591	-0.658104	-0.947048	1.32904	1.40113	2.30107	1.53388
AW463224		0.0947465	-0.339634	0.359943	0.669326	0.122013	0.0711817	-0.88353	0.287763	-0.871987	0.106995	0.387386	0.114097	-0.305249	-0.517814	-0.554568	0.225165	0.77956	-0.737285	0.0166665	0.333377	0.157064	0.985006	0.275314	-0.775537
AW463852	GIT1	-0.338251	-0.563642	-0.355127	-0.359394	-0.0607563	-0.0437964	-0.44341	-0.173142	0.357301	-0.546252	0.456778	0.50496	-0.180594	-0.401709	0.706367	0.556281	0.192983	-0.874851	-0.215087	-0.370697	0.194784	1.26172	0.601624	0.0939082
AW464141	CRCP	-0.00708548	0.284458	0.0276469	0.178653	-0.343509	0.339948	0.3412	0.17161	0.36037	-0.233387	0.0435765	0.331585	0.0591478	-0.0558364	-0.675344	-0.0849076	0.0541589	-1.21252	0.553431	0.270091	-0.487864	-0.205302	0.544015	-0.25413
AW464943		-0.454343	0.101665	-0.203983	0.211653	0.205781	0.0827663	-0.311456	0.133492	0.192186	-0.226964	0.324059	0.00212982	-0.116331	-0.0545601	0.783212	0.475913	0.16539	-1.1322	-0.156186	-0.158577	0.18766	-0.061922	0.672939	-0.662321
AW465694	CCDC158	-0.393742	-0.452326	-0.321988	0.306417	0.274478	0.272854	-0.455833	0.153406	-0.0972382	0.149284	-0.0472224	-0.0353727	0.153244	-0.164954	0.202185	-0.0132516	0.46685	-0.476598	0.148022	0.0402584	0.0603016	0.773237	0.242273	-0.784284
BF044762	AIM1L	-0.00144943	0.274285	0.0616115	0.736148	0.276709	0.154326	0.270904	0.542466	-0.521264	-0.266447	0.0538646	-0.496606	0.322105	-0.15613	-0.0669196	-0.438105	0.485164	-1.03824	0.140908	-0.49122	0.187399	0.238181	0.637173	-0.904861
AW461543		-0.461109	-0.336748	-0.364944	0.150068	-0.179755	-0.202015	0.106702	0.170393	0.430926	-0.138649	1.44459	0.822972	-0.333431	-1.10185	0.0716764	0.480269	-0.169982	-0.625701	0.29494	-0.316506	0.392827	0.0626944	0.0251672	-0.222534
AW462229		-0.417831	-0.0440305	-0.05642	1.00272	0.659331	-0.0218248	0.0718443	0.359848	-0.151378	-0.829023	0.112577	-0.510232	0.375568	-0.404017	0.429537	-0.371961	0.373633	-0.566795	0.229189	-0.434435	0.254784	0.163952	0.432016	-0.657053
AW462829	LOC100298791	-0.21568	0.0170971	-0.355493	0.835726	0.473392	-0.0581044	0.223829	0.378926	-0.188422	-0.218219	0.173984	-0.463443	0.897761	0.0839656	-0.327931	-0.679992	0.344176	-0.531284	0.196485	-0.859114	0.519198	-0.0521194	0.551498	-0.746237
AW463486	TIAL1	-0.313652	0.00927163	-0.0700788	0.181326	0.243365	0.25339	0.423811	0.435406	0.340259	-0.155126	0.326508	-0.0252659	0.230142	-0.0911517	-0.260669	0.211762	0.0709699	-1.02431	-0.108271	-0.247272	-0.575214	0.102548	0.209019	-0.16677
AW464002	MRPL22	-0.232307	0.0730065	-0.0683705	0.433072	0.3879	0.0460639	0.273895	-0.296578	0.0698105	-0.42534	0.171857	-0.33957	0.0090377	-0.226717	-0.23157	-0.259973	0.646643	-0.175667	0.228536	-0.0491823	-0.164565	0.0193073	0.437365	-0.326652
AW464813	CSNK1E	-0.257037	-0.113551	-0.321053	0.686456	0.600741	0.0797707	-0.0748759	0.300261	-0.113177	-0.336464	0.00310444	-0.516349	0.33857	0.0385906	0.346485	-0.105374	0.344603	-0.742559	-0.090678	-0.339623	0.0298957	0.160002	0.476175	-0.393915
AW465242	ARID1A	0.265603	0.473847	0.146897	0.534901	0.445957	0.205301	0.53965	-0.370789	0.799343	0.149648	0.0391083	-0.399504	0.822131	0.67174	-0.192526	-0.0261669	-0.300489	-1.40159	-0.373143	-0.682797	-0.176127	-0.536956	0.124392	-0.75843
AW465690	SLPI	-0.505235	-0.164783	-0.0177263	0.620683	0.312214	0.140196	-0.246955	0.32121	-0.135721	-0.355256	-0.0135488	-0.242943	0.153793	-0.572261	0.320926	-0.294708	0.580059	-0.901728	0.200678	-0.374246	0.439259	0.181333	0.771664	-0.216903
BF040878	EIF4A2	-0.663823	-0.256525	-0.627564	-0.47082	0.529679	0.631358	-0.446778	0.531233	-0.778533	0.48728	1.1441	-0.196073	0.751776	0.16826	-0.616379	0.808723	-0.287579	-2.13786	0.125975	-0.24479	0.0892766	-0.0757551	1.26415	0.27067
AW461402	IQSEC1	-0.204903	-0.258662	-0.337855	0.367147	0.288265	-0.380618	0.043817	0.24737	0.0839593	-0.365742	0.488344	-0.309943	0.17838	-0.495718	0.67947	-0.192562	0.507878	-0.730507	0.0772966	-0.489583	0.375866	0.240946	0.431606	-0.244251
AW462068	KAZN	-0.179057	0.0674779	-0.188174	0.020572	0.293843	0.104445	0.292205	0.0895091	-0.0129785	-0.104265	-0.0384382	-0.155084	0.442946	0.0302731	0.104748	-0.102377	0.268648	-0.300762	-0.126777	-0.0600092	-0.16946	-0.0190388	-0.0267268	-0.231519
AW462474		0.373563	0.168554	0.0411816	0.581451	0.207234	-0.131786	0.567576	0.33578	-0.272016	-0.568921	0.0487684	-0.417706	-0.110355	-0.452162	0.430459	-0.43494	0.690149	-0.250086	0.0280231	-0.116275	-0.0530701	-0.152116	-0.173155	-0.340151
AW463379	SAFB	0.198623	0.0642116	-0.484778	-0.281717	0.793226	0.0926788	-0.120368	-0.782409	0.884284	0.131989	0.888085	-0.742087	0.97099	0.738256	-0.125546	0.703269	0.627345	-1.62058	0.658144	-0.840706	0.461275	-2.04358	0.125448	-0.296051
AW463861	WDR26	-0.386878	-0.415119	-0.294826	0.531176	0.22237	0.19082	0.0806894	0.259934	-0.0458742	-0.117332	-0.00766891	-0.104129	0.103562	-0.30329	0.351468	-0.252537	0.427872	-0.419793	0.0139066	0.0310113	0.122253	0.267189	-0.139627	-0.115179
AW464322	IL13RA1	-0.408375	0.453865	-0.817748	-0.112617	0.243033	0.189949	1.05018	0.062777	0.299543	-0.706918	0.509099	0.0828573	-0.238597	-0.586521	0.195672	0.260241	-0.00455869	-0.973188	-0.117947	-0.282818	0.341011	-0.102484	0.440603	0.222939
AW465089	TNFAIP8	0.284692	0.66611	0.549861	0.724178	0.10382	-0.0209867	-0.0282793	0.160044	0.253468	-0.368511	-0.237913	-0.466335	-0.141329	-0.0988199	0.501604	-0.0676544	0.115554	-0.468149	-0.290808	-0.0964	-0.151123	-0.38364	0.166292	-0.705674
AW465813	SMPD2	-0.333652	-0.108012	0.127698	0.44365	0.375715	0.203722	0.361297	0.267744	0.0323186	-0.233156	0.165149	-0.144001	-0.409881	-0.460397	-0.0696191	-0.15483	0.849503	0.026807	0.157117	-0.214941	0.00570703	-0.538239	-0.260468	-0.0892312
BF044757	NUP107	-0.161843	0.16866	-0.761881	0.133642	0.315981	0.12277	0.473316	0.403604	0.395253	-0.46006	0.623192	-0.690764	-0.172242	-0.404283	-0.0894284	0.181625	0.211253	-0.82857	-0.0179266	-0.00368434	-0.22599	-0.0278983	0.336077	0.479199
AW461453	POLR3A	0.186115	-0.164852	-0.316614	0.901345	0.0569792	0.190219	0.517621	-0.0775664	-0.141617	-0.721817	0.0402544	0.323937	0.299729	-0.578156	-0.578271	-0.324162	0.788828	-0.694334	-0.261946	0.146509	-0.0869173	0.00423285	0.437525	0.0529564
AW462238	VPS53	0.155212	0.0611995	0.161932	0.852087	0.347191	0.197315	0.398673	0.464524	-0.0493827	-0.319247	-0.00262634	-0.608662	0.225598	-0.752457	-0.196268	-0.355112	0.705257	-0.775474	-0.160662	0.234319	0.146631	-0.431686	-0.154782	-0.14358
AW462689		0.206611	0.194193	-0.319463	-0.62573	0.292328	0.210768	0.379479	0.301187	-0.155731	0.0739412	0.818418	0.795639	-0.215124	-0.866233	-0.279911	-0.132588	-0.0568804	-0.643514	-0.194054	-0.0861673	-0.0956725	0.0761275	0.510973	-0.188597
AW463272	ATP6V1F	0.338811	0.0342168	0.432259	-0.204622	0.456388	-0.0967855	0.280211	-0.0120899	0.125005	-0.554926	0.582384	-0.651088	0.0182174	-0.817742	0.388286	-0.0922897	0.817226	-2.35796	0.150411	-0.525594	0.647654	-0.0928231	0.809965	0.324891
AW463867	TXNIP	-0.2323	-0.264727	-0.21586	0.0688982	0.0910185	-0.112882	0.134425	0.25859	-0.0795528	-0.453086	-0.0407332	-0.611137	0.0199765	-0.552768	0.780215	0.490201	0.496575	-0.965001	-0.363701	-0.170617	0.0754256	0.204962	0.913402	0.528674
AW464823		-0.169856	-0.022358	-0.232577	0.367122	0.0932154	-0.165313	0.287699	0.410971	0.127858	-0.273303	-0.172052	-0.520603	0.230057	-0.263925	0.683849	-0.0959191	0.604729	-0.62279	-0.408503	-0.121727	0.117233	-0.180619	0.439462	-0.112652
AW465136	AK7	-0.0830539	0.412303	-0.297778	0.503056	0.14719	0.33277	0.0470908	0.462362	0.0996805	0.0296968	-0.33215	-0.356384	-0.191313	-0.232854	0.201541	-0.224496	0.148882	-0.636115	-0.442609	0.0450354	-0.0519172	0.231502	0.159918	0.0276424
AW465808	LRTOMT	0.393485	0.277481	0.0160009	1.13561	0.0652612	-0.123547	0.681867	0.279506	-0.35874	-0.652763	-0.0925316	-0.628098	-0.0189193	-0.784738	-0.228161	-0.113963	0.500169	-1.1044	-0.526809	0.0719234	0.111609	0.232739	0.836925	0.0300905
BF040877	ALKBH5	-0.405793	-0.14057	-0.201553	-0.149805	0.406187	0.353743	-0.0482258	0.463939	0.279137	0.13439	0.284745	-1.03877	0.322027	0.035758	0.0823377	0.40361	0.688731	-0.615924	-0.107128	-0.142008	0.313506	-0.542779	0.147392	-0.522945
AW461429	PPP2R5D	-0.892518	-0.758157	-0.986034	-0.489394	0.3372	0.132083	0.405726	-0.124329	0.653964	0.240661	0.704138	-0.0714393	-0.220269	-0.625967	0.213408	0.334697	0.547158	-0.995267	0.442302	0.225242	0.321038	0.0466148	0.388412	0.170729
AW461987	PRP3	0.0319923	-0.0775679	0.0701237	0.388817	0.293219	0.64263	0.421855	-0.099442	-0.108974	-0.019749	-0.0418671	-0.142609	0.258348	-0.168736	-0.57278	-0.174699	0.6183	0.000881956	-0.244157	-0.143906	-0.343186	0.057581	-0.438308	-0.207769
AW462310	IER5L	0.0205415	0.260918	-0.397221	0.47319	0.140358	0.172204	0.241342	-0.0927848	-0.271535	-0.466781	-0.259116	-0.60868	0.0542943	-0.612556	0.422291	0.526411	0.528376	-0.617151	-0.610473	-0.199104	0.675491	0.432471	0.266563	-0.0790487
AW463388	C14orf147	0.524322	1.55095	0.0652076	0.555447	0.94567	1.26635	0.608313	0.767333	-0.099172	-0.282089	0.0251112	-0.787241	-0.976835	-1.15473	0.0181716	0.394273	0.479251	-0.503453	-0.70419	-0.578895	-0.565351	-0.792117	-0.202022	-0.554303
AW464005	HSPA1B	-0.959657	-1.09283	-0.855329	-0.577532	-0.631912	-0.476918	-0.510098	-1.03013	1.14788	1.13558	1.07651	0.847863	-0.311236	-0.778653	-0.185618	0.417983	-0.0294658	-0.732993	0.558826	0.418628	0.80616	0.797693	0.610963	0.354281
AW464333		0.0267765	0.108842	0.140653	0.741092	0.254767	0.294082	0.456044	-0.109989	-0.0961205	-0.0800974	-0.237644	-0.495252	0.300181	-0.157491	0.0290565	-0.220476	0.672343	-0.202002	-0.520936	-0.260396	-0.585046	-0.168242	0.115128	-0.005274
AW465097	POMP	-0.432891	-0.229371	-0.211519	0.374101	0.165381	-0.498213	0.460346	0.408593	0.442576	0.0790785	-0.560395	-0.278541	0.20736	-0.307886	-0.20539	-0.202775	0.41623	-0.534158	-0.0585198	0.0788839	0.411889	0.445448	-0.0227655	0.0525386
AW465712		-0.80116	-0.684015	-0.347226	-0.766415	0.0422507	0.231911	0.637196	-0.173653	0.0628382	-0.396002	0.353886	-0.00943143	-0.342097	-0.861087	-0.0527971	0.35045	0.638862	-0.0140837	0.355178	0.12607	0.709143	0.250378	0.519747	0.170056
BF042628	DHX36	0.319514	0.85081	0.205263	0.0302875	0.293431	0.498907	0.0074134	-0.0299133	-0.16011	-0.215892	-0.086025	-0.262525	0.128648	-0.188833	0.364447	-0.0973678	0.521505	-0.367089	-0.486467	-0.393721	-0.851964	-0.112415	0.249141	-0.217045
AW461564	DAD1	0.479049	1.04178	0.52103	-0.084631	0.166376	-0.687201	-0.350519	-0.543059	0.419623	-0.123856	0.299771	-0.512554	0.328256	-0.63424	0.833478	0.172067	0.0689471	-0.854378	-0.558832	-0.663962	0.0901319	-0.354234	0.75632	0.190632
AW462259	MRPL54	-0.0769028	-0.0562457	0.189859	0.134368	0.276201	-1.87315	0.0426639	-0.0627357	0.147452	-0.0866176	0.587884	-0.279515	0.599853	-0.5529	0.0910168	0.66935	0.474491	-0.854676	-0.192501	-0.972416	0.788757	-0.149778	0.732861	0.422677
AW462701	CBR4	0.308233	-0.0543163	0.0205675	0.649098	0.732787	0.683505	0.509244	-0.155855	-0.0176224	-0.467028	-0.0885844	-0.308418	0.0929369	-0.703657	-0.321373	-0.364072	1.06678	-0.395365	-0.209619	-0.32696	-0.0482465	-0.0474678	-0.461495	-0.0930692
AW463201	LOC614614	0.582611	0.397859	-0.307882	0.976671	0.260748	-0.052641	0.555578	-0.484112	-0.214161	-0.745474	-0.488513	-0.288778	0.895423	-0.73312	0.150639	0.47092	0.59464	-1.07667	-1.02611	0.405227	0.000142379	-0.519841	0.989283	-0.342442
AW464011	UCKL1	0.405856	0.432585	0.434901	0.266714	0.354051	-0.106325	0.637289	-0.0418698	-0.256727	-0.288819	-0.252232	-0.30522	0.580998	-0.607619	-0.246027	-0.0627866	0.560388	-0.416263	-0.505349	-0.393206	0.0234223	-0.481054	0.53766	-0.270366
AW464501	HPRT1	-0.555641	-0.433162	-0.266476	-0.0464919	0.243182	0.475659	0.72607	0.0821083	0.0845976	-0.0143585	0.19067	0.0580132	-0.039244	-0.939949	0.0861814	0.744463	0.399851	-1.46154	-0.0786772	-0.833265	0.38355	0.227715	0.510233	0.456513
AW465246	YME1L1	-0.0442581	0.623107	0.340917	0.649386	0.112707	0.220268	-0.32681	-0.472424	0.139679	-0.172191	0.335646	-0.0829837	-0.107686	-0.984522	-0.0632686	0.397777	0.247251	-0.720307	-0.25948	0.169623	-0.108904	-0.144875	0.305627	-0.054278
AW465708	ACIN1	-0.0066575	0.247281	-0.433343	0.610788	0.250154	0.163611	0.555212	-0.343423	-0.595814	-0.138891	-0.187662	-0.303298	0.881202	-0.547868	-0.286231	0.0974897	0.398648	-0.463385	-0.430359	0.0471278	0.272977	-0.540432	0.897827	-0.144951
BF046571	DMTF1	-0.279882	-0.247044	-0.65771	-0.0799202	0.189594	-0.0366463	0.0149127	-0.289362	0.142222	0.0844632	0.200591	-0.263794	0.895626	0.183824	0.550488	0.0430751	0.225893	-0.36714	-0.542882	-0.2601	0.114189	-0.0107886	0.284804	0.105587
AW461338	RANBP3	-0.332885	0.129897	-0.28836	0.0545605	0.246462	0.148089	-0.25162	-0.616607	0.510803	0.0816808	0.021387	-0.0189933	0.544537	-0.323623	0.271433	0.656912	0.0722839	-0.367658	-0.45401	-0.650635	0.0932964	-0.0131252	0.110858	0.375317
AW462077		0.13982	-0.0390769	-0.056977	0.157589	0.417004	0.319829	0.0705105	0.0674278	0.115196	0.0544746	-0.301217	-0.403549	0.563129	-0.0350402	0.0100771	-0.151588	0.451455	-0.2938	-0.36726	0.0330675	-0.0502131	-0.0332602	-0.636062	-0.0315351
AW462321	UBE2Z	0.0751553	0.222721	0.291738	-0.823233	0.724274	0.247195	0.686999	0.520183	0.270786	-0.221806	0.00752745	-0.808109	0.287479	-0.736499	-0.499566	-0.741518	0.35045	-0.585233	-0.27495	-0.0736028	0.258289	-0.111518	0.684205	0.249032
AW463313	YBEY	-0.0218524	-0.154212	0.236568	0.498169	0.0909725	-0.0235854	-0.0789617	-0.464223	-0.0239041	-0.2904	-0.13243	-0.00745713	0.264836	-0.61586	0.459347	0.321426	0.677829	0.167439	-0.211378	-0.185455	0.55583	-0.242736	-0.485641	-0.33432
AW464016		-0.267099	-0.158941	-0.252498	0.12433	-0.141677	0.0312535	0.00750629	-0.545585	-0.328428	-0.013375	0.189783	0.243244	-0.298738	-0.46975	0.184145	0.527812	0.339172	-0.181927	-0.360707	-0.094404	0.358354	0.441836	0.467983	0.197712
AW464165		-0.0719949	-0.452853	-0.404176	-0.29561	0.376533	0.363307	-0.0247328	-0.0237979	0.116794	-0.00473202	-0.0946183	0.0254415	0.764933	-0.105312	-0.463142	0.0530579	0.296191	-0.0388453	-0.13789	0.132046	-0.0879549	-0.00900831	0.0466617	0.0397034
AW464977	SNUPN	-0.0808098	-0.128999	-0.285734	-0.0744418	0.567102	0.40189	-0.127281	-0.142587	0.0518775	0.0255581	-0.345031	-0.194065	0.577333	-0.191206	0.141513	0.0721746	0.220305	-0.29514	-0.243303	-0.0930244	-0.10877	-0.0410193	0.226704	0.066954
AW465863	RBM8A	-0.248019	-0.241584	-0.889055	-0.65338	0.120213	0.00615207	0.312349	-0.327191	0.166253	0.198342	-0.117745	-0.16237	0.685923	-0.399053	0.0647934	0.0239605	0.264587	-0.610636	-0.19231	0.342148	0.13392	0.680895	0.233865	0.607942
BF044596		-0.106135	-0.0529581	-0.199342	-0.267039	0.095846	-0.0362675	-0.0606072	-0.105578	0.55063	-0.462592	-0.0655528	-0.396043	0.292173	-0.100021	0.553385	-0.201506	0.22803	-0.293661	-0.328809	-0.0803246	0.0652445	0.157024	0.83893	-0.0248264
AW461467	CNTROB	-0.193366	-0.178731	0.400154	0.230841	1.05702	0.514953	0.45692	-0.33932	0.000669818	-0.0293971	0.611052	-0.810768	0.100769	-1.20696	-0.626417	-0.026442	0.97338	-0.769263	0.289044	-0.843419	0.167058	0.049328	0.333022	-0.160119
AW462271	SLC43A1	-0.101653	-1.00663	-0.0666952	0.865654	0.41487	0.238236	-0.0130468	-0.160565	-0.162783	-0.588567	0.404059	-0.249124	0.511975	-1.26345	-0.152313	-0.0598968	0.678557	0.00886216	-0.661881	0.52255	-0.166957	0.203246	0.415287	0.390263
AW462851	CRELD2	0.707195	0.196686	0.372748	0.155516	0.432183	0.236562	-0.236403	-0.407371	0.689669	-0.170514	0.421591	-0.365652	0.0302244	-0.373112	0.268733	-0.184129	0.474886	-0.879068	-0.548507	-1.08755	0.319478	0.303887	0.0785038	-0.435555
AW463293	LAMP2	0.375145	0.691481	0.813857	-0.757368	0.223413	-0.152003	0.412154	0.12026	0.660773	0.130099	0.721485	0.407373	-0.122299	-0.66948	-0.525482	0.572525	0.322568	-1.12078	-1.00121	-1.32784	0.252937	0.192361	-0.201067	-0.018907
AW464032		-0.170295	0.0483893	0.00737699	0.203366	0.428142	0.191967	0.00832745	0.0941462	0.0554138	-0.152972	-0.0431	-0.241539	0.0687191	-0.665839	0.571286	0.23164	0.0558886	-0.324598	-0.225155	-0.758708	-0.538472	0.801798	0.511383	-0.157165
AW464671	HAX1	0.0649435	-0.139783	0.138872	-0.116777	0.427254	0.0403024	0.087208	0.0772926	0.486541	-0.186651	0.236739	-0.474227	0.179807	-0.441702	0.160337	-0.194235	0.501589	-0.288684	-0.0558771	-0.891165	0.294881	0.402733	0.11327	-0.42267
AW465147	LOC515718	0.00640281	-0.910789	-0.361496	0.291626	0.315497	0.36541	0.140876	-0.491286	-0.369908	-0.0250167	0.535924	0.221169	0.611478	-0.965224	-0.393005	0.156394	0.588515	-0.189476	-0.781162	0.678444	-0.211152	0.218645	0.44219	0.125942
AW465716	CENPA	-0.229702	0.386444	-0.231468	0.200793	0.862515	0.90811	0.372545	0.377607	0.593017	0.637938	0.0743635	-0.690778	0.577008	0.0904209	-0.653764	-0.200954	0.0659116	-0.0851838	0.219718	-2.1428	-0.83937	0.26398	0.296916	-0.853268
BF040879		-0.0809665	-0.475456	-0.348331	0.534259	0.367092	0.343962	0.0271614	0.0674999	-0.139814	-0.323949	0.16661	-0.0510524	0.00635944	-0.601008	0.449044	-0.313806	0.243808	-0.137744	-0.332894	0.221555	0.0531688	0.298396	0.150253	-0.124149
AW461379	HEXB	-0.00799085	-0.192757	0.0135488	0.365287	0.585416	0.641831	0.643599	0.323176	0.643512	-0.0164711	-0.276135	0.0615514	-0.0410532	-0.562728	-0.255398	-0.0877992	-0.0994367	-1.02769	-0.374864	-0.262457	0.151812	0.287554	-0.319428	-0.193078
AW461999	C19orf53	-0.0296765	-0.104456	0.105452	-1.34323	0.213191	0.614508	-0.415669	0.298421	0.579791	-0.000406884	0.428075	0.133309	-0.393486	-0.429081	-0.546939	1.16657	0.273845	-0.109748	-0.394299	-0.178629	0.172184	1.0142	0.603056	-1.65698
AW462493	CCNL1	0.0792157	-1.08747	-0.231488	-0.361887	0.837738	0.756897	0.211914	0.509834	0.836962	0.274575	-0.663634	-0.41181	0.739473	0.508397	-0.232059	-0.0158495	0.236722	0.28812	-0.303333	0.0629325	-0.106287	-0.41369	-0.0737635	-1.44151
AW463408	FBXO21	-0.173778	-0.396928	-0.088286	0.294187	0.247649	0.256652	0.174722	-0.0376669	0.111741	-0.395247	-0.0227972	0.0268287	0.115054	-0.484079	0.543898	-0.158547	0.240784	-0.177016	-0.0548807	0.00754349	0.0158239	0.330497	-0.291604	-0.084551
AW464027	CENPB	0.029735	-0.857862	-0.0261582	0.430107	0.197686	0.239877	0.201087	-0.11069	0.475085	-0.269751	0.0355858	-0.0122374	-0.0914846	-0.22385	-0.310165	0.020871	0.068832	0.239794	-0.0398338	0.196011	-0.0209622	0.343142	-0.246925	-0.267893
AW464354	RPL10	0.32682	0.20047	0.338821	0.0225256	1.14281	0.678855	0.622224	0.98713	0.687197	0.394326	-0.152433	-0.194834	0.325034	0.0450782	-0.0649527	0.470773	0.727978	0.0341968	-0.204868	-2.58774	0.124342	-0.567901	0.0544948	-3.41035
AW464988	LOC100293208	0.0605424	0.0452565	0.314005	0.460873	0.159784	0.247722	-0.160551	-0.14007	-0.0971279	-0.151574	-0.322464	-0.260364	-0.363584	-0.645077	-0.28686	0.921809	0.128743	-0.778204	-0.255957	-0.0901916	0.438996	0.832154	0.0122723	-0.0701337
AW465735	SIKE	-0.211088	-0.362667	0.102313	0.26814	0.176021	0.0462651	-0.165101	0.0960956	0.0762446	-0.215232	0.124471	-0.0908646	-0.191473	-0.35637	0.0177691	0.168241	-0.025768	-0.0611237	-0.0583698	0.157554	0.135103	0.440862	0.408896	-0.479916
BF044597	GLIPR2	0.251816	-0.112771	0.424451	0.896953	0.606177	0.63258	0.443518	0.653567	0.635591	-0.66302	-0.0615313	-0.186083	-0.501342	-0.519424	-0.0047389	-0.955547	0.587734	0.399097	0.355158	-0.664957	-0.343104	-0.592286	-0.0710011	-1.21084
AW461576	PAG11	0.452262	0.0863563	0.217955	0.497423	0.587549	-0.124406	-0.0797311	-1.0109	0.660678	-0.222116	0.605566	-0.279856	-0.134359	-0.139695	-0.0294386	0.223125	0.682713	-0.310423	0.09286	0.43405	0.359547	-1.24739	0.31981	-1.64157
AW462280	KCNJ8	-3.41663	-3.10158	-2.46775	-2.06899	-0.241698	-0.118914	-0.403374	-0.409165	1.55249	1.10525	3.59546	2.48656	-4.17463	-4.51839	1.70795	2.14505	-0.283421	-0.577785	2.32686	2.32652	1.8916	-1.40604	2.16559	1.88502
AW462713	WARS2	-0.548548	-0.478995	-0.10634	-0.229495	-0.123921	-0.110504	-0.300662	-0.330888	0.506325	-0.270039	1.21808	0.438726	-0.373812	-0.354287	0.650905	0.10382	-0.142974	-0.564022	0.688369	0.235431	0.237882	-0.307093	0.349637	-0.187591
AW463308	MED16	-0.0484874	0.0342559	-0.39076	-0.353114	0.286964	0.0481243	-0.31634	0.107783	0.636671	0.151929	0.264409	-0.0626184	-0.00713341	-0.0242378	-0.0717435	0.716356	-0.382914	0.104502	-0.0615311	0.239651	0.556411	-0.580349	0.113539	-0.961367
AW463897	ELL	-0.103581	0.0982179	-0.215612	0.013944	-0.0508465	-0.357451	-0.216437	-0.170699	0.515051	-0.278842	0.739927	0.0470155	-0.210226	-0.513762	0.503498	0.216391	0.0291164	0.153915	0.0957728	0.286639	0.16291	-0.446248	0.125505	-0.424199
AW464513	CALML4	-0.15865	-0.119959	-0.00702598	0.43335	0.0101876	0.106651	-0.0856042	0.312866	0.331137	-0.188399	0.385467	-0.0322421	-0.370509	-0.495148	0.2644	0.164536	-0.27475	-0.338814	-0.0637784	0.123348	-0.211143	-0.0589419	0.185511	0.0875124
AW465157	SHOX2	-0.122847	-0.67374	-0.33652	0.30315	0.216924	0.415772	0.400027	0.582372	0.216339	-0.337099	0.124765	0.698084	-0.355388	-0.576464	0.31132	-0.198377	0.251134	-0.173726	0.0467914	0.186446	0.00782157	-0.343114	-0.0582032	-0.585465
AW465836	VAMP3	0.272821	-0.269646	0.283658	0.0485429	-0.241865	0.159209	0.32932	0.260609	0.680658	-0.243792	0.598722	-0.584463	-0.124449	-0.148458	0.0500615	0.618502	0.521284	-0.230932	-0.328398	0.0804445	0.321884	-2.51101	0.443058	0.0142351
BF046570		0.18493	-0.507495	0.04331	0.231983	0.155775	-0.0410556	0.627121	-0.249902	0.265468	-0.58912	0.168553	-0.129942	0.0449931	-0.388873	0.665086	-0.392477	0.187064	-0.164728	0.0932982	0.248877	-0.0736982	-0.0163903	-0.127383	-0.235393
AW461395	TSPAN1	-0.985064	-1.4134	-0.799273	-0.045128	0.0348953	0.0895786	-0.305118	0.54345	0.129955	0.0869538	0.588261	0.3814	0.454332	-0.0254877	0.209968	-0.150146	0.505201	-0.0667851	0.50503	0.0925409	-0.0546347	0.0925352	-0.0481461	0.179079
AW461876	NPC1	-2.04304	-2.48987	-2.01014	-1.91217	-1.4405	-1.80061	-1.85642	-1.677	1.03948	0.426851	1.19917	0.695087	-1.80266	-1.91973	4.28834	4.16719	-1.77079	-1.85526	-1.3163	-1.56997	3.11695	3.95421	2.83929	3.73789
AW462503	CSDA	0.0965394	0.227358	0.467349	0.617414	-0.370691	-0.173079	-0.360406	-0.250165	0.116329	-0.369102	0.029582	-0.400515	-0.71585	-0.663439	1.31556	-0.0375356	-0.455156	-0.304251	-0.720466	-0.540458	1.0672	-0.148539	0.650259	0.922066
AW463322	UBAC1	-0.43343	-0.0589348	-0.169243	0.0491623	0.621553	0.377336	0.418558	-0.0560021	0.227443	-0.186731	0.0412554	-0.594051	0.361374	-0.0287665	0.136557	0.2289	0.640069	0.148819	0.0695538	-0.101605	-1.64952	0.190771	-0.00640446	-0.226661
AW463893	JMJD6	-0.086783	0.092507	0.482967	-0.65161	0.28921	-0.169816	0.733624	0.64743	0.465326	-0.293921	0.20077	-0.277342	-0.293931	-0.535465	-0.0289875	-0.503669	0.460097	-0.188832	0.597877	0.447311	-0.38686	-0.285492	-0.280193	-0.434217
AW464188	PPIA	0.00921405	0.379865	0.404786	-0.181857	0.592454	0.41632	0.0467654	0.442625	0.61799	-0.127841	0.240874	-0.639117	0.227734	0.118986	-0.850628	-0.22306	0.49274	0.0275777	-0.600501	0.000426167	-0.633178	-0.359669	-0.0263381	-0.376167
AW465115		-0.473759	-0.528121	-0.539137	-0.452335	0.292433	-0.0782903	-0.109213	0.234338	0.515666	-0.0371196	0.549445	-0.406389	-0.065834	-0.0268131	0.385678	-0.0100575	0.162234	-0.306325	0.0470845	0.0472807	-0.00530094	0.414062	0.318971	0.0715015
AW465875		0.0136837	-0.533897	-0.11267	0.326391	0.0410038	0.27707	-0.0334551	0.0997384	0.104084	-0.145561	-0.208451	0.0224655	0.047946	-0.403755	0.70559	-0.238524	0.344427	-0.131501	0.139749	-0.348277	0.321798	-0.0335996	-0.131476	-0.122779
BF044595		0.436598	0.134713	0.482147	0.101227	0.0172262	0.0583607	-0.111278	0.155614	0.413626	-0.394925	0.072302	0.0526251	-0.221421	-0.330104	0.468848	-0.500596	0.00338665	-0.0504667	-0.0015848	0.017876	0.200566	-0.219057	-0.244138	-0.541546
AW461478	RPL32	1.16372	1.13569	0.701799	0.924293	0.209985	0.174941	-0.365376	-0.207688	0.139211	-0.734711	0.479771	-0.564263	-1.53878	-1.58454	-0.0343954	0.253928	0.868952	0.47836	-0.705485	-0.499411	-0.274656	0.13934	-0.0878798	-0.072801
AW462167	MKRN2	0.0422292	0.130448	-0.297269	-0.0756762	0.382989	0.215585	0.259447	0.217743	0.920626	0.358596	0.0324882	0.0593624	0.106678	0.104605	-0.430071	-0.039016	0.029054	-0.194001	-0.294007	0.0791432	-0.920885	0.20116	-0.518571	-0.370659
AW462722	CSTB	0.214951	-0.351568	-0.5543	0.357973	-0.0601527	0.147047	-0.18134	0.297934	0.0426031	0.299499	-0.142089	0.672513	-0.250133	-0.000707804	0.490959	-0.333812	-0.0860808	-0.0600056	0.55513	-0.314704	-0.432181	0.194205	-0.353573	-0.152166
AW463318		0.290003	-0.386269	0.385266	0.541468	0.492968	-0.0126936	-0.160183	0.330141	0.210406	0.527975	-0.441831	-0.0358559	-0.348906	0.116106	1.08656	-0.774081	0.669837	-0.22353	-0.371829	-0.75822	-0.326426	-0.685938	-0.172516	0.0475483
AW463908		0.0639412	-0.0343369	-0.0956413	0.658635	0.627977	0.565074	-0.558106	-0.16184	0.649769	0.598698	-0.359233	-0.181972	0.391713	0.630173	0.0732615	-0.486074	-0.477705	-0.760012	0.486312	-0.428775	-0.477777	0.0903898	-0.512437	-0.302035
AW464693		-0.489372	-0.837226	-0.247877	-0.127329	-0.503984	0.0927789	0.446061	0.699796	0.0104717	-0.220843	0.213246	-0.191554	-0.523898	-0.290011	-0.0482164	0.520202	0.402058	0.40414	0.333193	0.52001	-0.0792053	0.691398	-1.11485	0.341014
AW465166	CEBPG	-0.0984232	-0.787102	-0.141428	0.485371	-0.098058	0.199006	0.00951808	-0.0479898	0.315643	-0.33779	-0.141653	0.184764	0.0196107	-0.267961	0.220612	-0.10944	0.0197015	-0.0439058	0.191127	0.11596	0.0263042	0.409451	-0.215771	0.0924544
AW465848		-0.145513	-0.794043	-0.227249	0.225016	-0.124385	-0.0386713	-0.151652	-0.018319	0.513475	-0.172726	-0.0163287	0.0743324	0.190511	0.0097956	0.311228	-0.0993009	0.137205	-0.163391	0.453861	0.0674089	0.26131	0.342027	-0.341495	-0.293096
BF046564		-0.370562	-0.398381	-0.416791	-0.0564477	-0.209846	0.355516	0.177347	0.187577	0.70967	-0.0415641	0.112585	-0.328736	0.358457	0.508024	0.182202	0.238984	-0.242008	-0.471354	0.480764	0.355758	-0.381848	0.38738	-1.20349	0.0667637
AW461403	STK17A	-2.36174	-3.1684	-3.05051	-2.44793	0.539407	0.192057	0.543033	0.423471	-1.71891	0.376845	1.48495	1.73937	-3.16804	-2.70305	2.84374	2.85319	0.553049	0.44429	1.2153	1.45805	0.726309	2.23213	-0.695267	1.68866
AW461895	PEG10	0.341244	0.596474	-0.344276	0.454351	-0.0537521	-0.370103	-0.527554	-0.12256	-0.321259	0.244169	0.199909	0.239864	-0.612229	-0.260272	0.780777	0.323211	-0.379849	-0.437979	-0.0332785	-0.362702	0.264858	0.355491	-0.0477986	0.0732631
AW462513	PAG8	0.297633	-0.336794	-0.236001	0.924229	-0.00721505	0.290182	-0.435438	0.0789752	-0.0764108	0.120693	-0.329227	0.320352	-0.342129	-0.133498	0.677574	-0.22646	-0.243332	-0.361348	0.0213885	0.0257687	0.224276	0.0300413	-0.198024	-0.0852377
AW463415	ACAA1	0.28975	-0.37312	0.260531	0.195093	0.603792	-0.091593	0.5358	0.526488	-1.32988	-0.493737	0.623479	-0.358208	-0.336237	-0.308294	0.585099	0.200686	1.06495	0.388952	0.24594	0.160199	0.228571	-0.172048	-2.19287	-0.253347
AW463902	F11R	0.3905	0.236727	0.107435	0.649461	0.0604726	0.0862242	-0.115098	-0.2361	-0.272971	-0.381372	-0.128313	0.325899	-0.317526	-0.118408	0.151326	0.0293018	0.00108985	-0.0908425	-0.0501199	0.00997835	0.119811	0.226555	-0.57564	-0.108389
AW464364		0.105219	-0.117853	-0.077789	0.22116	0.081807	0.0623925	-0.239628	-0.072388	0.115785	0.0470799	-0.240272	0.263606	-0.142874	0.0589471	0.323823	0.129059	-0.171171	-0.212389	-0.0773549	-0.0520688	0.155742	0.380724	-0.309426	-0.232131
AW464997	ARL10	0.601179	0.192989	0.21988	0.909584	0.142622	0.364764	-0.0790612	0.283407	-0.410346	-0.327255	-0.384888	0.0424432	-0.644615	-0.447034	0.455796	-0.0947783	-0.0877053	-0.310766	0.662467	0.125822	-0.227169	-0.114546	-0.661662	-0.211129
AW465885	UBE2W	-0.0860436	-0.387794	-0.309056	0.276444	-0.0243645	0.152261	0.00284813	-0.186667	-0.285917	-0.373619	-0.116716	0.217074	-0.207814	-0.203425	0.164817	0.263838	-0.171402	0.13164	0.0986733	0.791419	-0.0192476	0.488483	-0.385557	0.170126
BF042575	TGFB3	-0.308401	-0.362348	-0.330932	-0.196722	-0.510194	-0.30551	-0.357547	-0.484503	0.545026	-0.314288	-0.189853	-0.161103	-0.704348	-0.563091	0.536412	1.70563	-0.641159	-0.596963	-0.212593	-0.0735129	0.962526	1.24642	0.635271	0.681789
AW461495	TMEM30B	-0.63996	-0.593969	0.0957182	0.294215	-0.478693	-0.0659022	-0.912309	-0.402989	-0.222541	0.237494	0.0470333	0.190264	-0.580197	-0.463683	0.588722	0.94439	-0.122137	-0.0622829	-0.407417	0.037838	0.649929	1.13624	0.202344	0.527888
AW462189		0.494685	0.534644	0.232322	0.456492	0.250005	-0.39264	-0.664735	0.0311069	-0.556022	0.449174	-0.0336662	0.119431	-0.252521	-0.329763	0.13763	0.156133	-0.463824	-0.240481	-0.0900962	-0.0504394	-0.621091	0.673835	0.00116368	0.15866
AW462741	EPAS1	0.108857	-0.236915	-0.219735	0.352202	0.00871476	0.0998122	-0.316931	0.444469	-0.0211791	0.0709966	-0.352899	0.133484	-0.0624774	-0.411209	0.0206882	-0.351838	-0.6517	-0.0701993	0.813911	-0.116241	0.184869	0.451709	0.152266	-0.0306553
AW463412	PA2G4	-0.174314	-0.393769	-0.333339	-0.354258	0.220999	-0.164114	0.312541	0.663286	0.279963	0.166413	-0.0521072	-0.375435	0.503861	0.172467	-0.176865	-0.189856	0.109991	-0.0157203	0.389117	0.524628	-0.534942	0.0413505	-0.278667	-0.341231
AW464052	PPP1R12A	0.335953	0.222547	0.417854	0.189825	0.290354	-0.0870549	-0.511398	-0.0675234	0.23591	0.00695643	-0.47115	-0.101962	0.392137	0.130277	0.560673	0.00245492	-0.411292	-0.594454	-0.223566	-0.461996	0.135233	0.262541	0.0263625	-0.27868
AW464545	AP3M1	-0.546712	-0.259263	-0.243556	-1.01608	-0.221734	-0.170036	-0.386148	0.182568	0.0466708	-0.267466	0.359041	0.234655	-0.57625	-0.758013	0.697027	1.01482	-0.358997	-0.43044	-0.121128	-0.325691	0.462714	1.20671	0.687649	0.789654
AW465270	ARAF	0.725568	0.350235	0.734813	0.989959	0.213503	0.427018	-0.581886	0.423038	-0.445114	-0.365755	-0.409333	-0.259431	-0.809066	-0.798691	0.363943	-0.276564	0.0988326	-0.231543	0.146277	-0.151326	0.00587107	0.194845	-0.229056	-0.116136
AW465858	SERPINB9	-0.22063	-0.273841	-0.21274	0.372521	-0.049709	0.299479	-0.641381	-0.175052	-0.140353	-0.279049	-0.309835	0.315503	-0.0532344	-0.223042	0.476743	0.580131	-0.320503	-0.24776	-0.0790741	0.115561	0.34749	0.634476	-0.291477	0.375778
BF040874		-0.00717773	0.362608	0.0426216	0.0742291	0.199391	-0.0353616	-0.414073	-0.00380698	0.129916	-0.175957	-0.481288	-0.0414615	0.226346	0.10867	0.597244	-0.0821442	-0.506001	-0.142705	0.45512	-0.581384	0.0409566	0.118483	0.349854	-0.234079
AW461369	SAR1A	0.419659	0.309386	-0.42022	0.691987	-0.0699643	-0.000385811	-0.65913	0.244585	1.11739	0.742668	0.316608	-0.217357	0.86864	0.752761	-0.322244	-0.252481	-0.941308	-0.835585	-0.19907	-1.18024	-0.117413	0.0209967	-0.344842	0.0755614
AW461906	JARID2	0.0262722	-0.453057	-0.254996	0.0191211	-0.0806299	0.0299464	-0.23001	0.166083	0.334767	0.149068	0.453362	-0.13195	0.13115	0.112832	-0.366773	0.0942485	-0.323735	-0.24989	0.120725	-0.0333647	0.0610252	0.270456	-0.138662	0.294011
AW462352	SLC2A1	1.61261	1.23214	-0.0405051	-0.436194	1.43788	0.364769	-0.963146	-0.629789	1.8652	0.500449	-0.659429	-0.549179	1.46429	1.41868	0.402395	0.632616	-1.89252	-2.13256	-1.81526	-1.78614	-0.64503	0.500269	-0.02034	0.138817
AW463331	NOB1	0.0952744	-0.439935	-0.178193	0.0425659	0.476623	0.664164	0.153496	0.455314	0.362767	-0.268521	0.185794	-0.174566	0.161325	-0.166769	-0.171784	-0.295167	-0.152035	0.0734495	0.233149	0.0569168	-0.667106	0.0213701	-0.459063	-0.00907023
AW464047		0.140969	0.130996	-0.0666306	0.124384	0.531761	-0.0778193	-0.091061	0.0584479	0.0843001	-0.424938	-0.196674	-0.13534	-0.0160474	-0.474572	0.0726587	-0.183383	-0.117888	0.0472264	0.126477	0.234129	0.258865	0.0325719	0.0581639	-0.116597
AW464374	FZD4	0.309326	-0.186686	0.701748	-0.27953	0.258533	0.0730647	-0.240456	0.134831	0.291872	-0.0953257	-0.628673	-0.142608	-0.10212	-0.121617	0.108446	-0.355407	-0.332764	0.061406	0.213208	0.286428	0.309859	0.219925	-0.142627	-0.340835
AW465123	TRIP12	-0.280554	-0.249531	0.368132	0.311078	0.0411667	-0.105616	-0.215891	0.0330992	0.122789	-0.408451	0.298558	0.162894	-0.764854	-0.0812324	0.0736476	0.134459	-0.6596	-0.0941022	-0.0922747	-0.148132	0.219524	0.976914	0.0439472	0.314028
AW465750	YY1	0.672821	0.56056	0.749567	0.675741	0.67141	0.0763803	-0.412218	-0.645393	0.44248	-0.233032	0.0195717	-0.271713	0.911162	0.105756	-0.24268	-0.275648	-0.481094	-0.669956	-0.41843	-0.33786	0.175075	-0.241423	-0.0739669	-0.757109
BF040860	TXN	0.349841	0.202384	0.981772	0.736973	0.548221	-2.19086	0.16872	1.02332	-0.337149	-0.517809	0.105945	-0.356187	-1.19759	-1.16192	-1.06665	0.142569	1.00744	1.00271	0.116814	0.429907	-0.248136	0.49128	-0.143399	-0.0881954
AW461614	NUP160	0.480389	-1.03848	-0.189878	-0.414206	-0.396616	0.335307	-0.246713	0.499559	-0.0051684	-0.757171	0.277662	0.740358	0.129963	-0.880856	-0.298975	-0.16827	-0.650853	-0.0667479	0.558221	-0.0226828	0.452085	0.867487	0.706408	0.089174
AW462122	CCM2	0.0205882	-0.961536	-0.140192	-0.35949	-0.192487	0.702283	-0.292622	0.274093	0.456548	-0.32431	-0.13916	0.368642	0.160802	-0.188468	0.408462	-0.515975	-0.621819	-0.214499	0.177329	0.19078	0.493344	0.346247	0.271812	0.0796268
AW462751	ZFAND3	0.104354	-0.126625	0.363804	0.0779714	0.208079	0.555375	0.216704	0.420273	0.319489	-0.0152043	-0.0896311	0.0364145	0.30074	-0.0175572	0.238969	-0.280846	-0.100005	-1.07011	-0.115888	-0.0942583	-0.311817	-0.191584	-0.245365	-0.183287
AW463421	EPB41L1	-0.0178629	-0.00518267	0.151788	0.413223	-0.219644	0.363954	-0.656391	0.413199	-0.0505453	-0.000911951	-0.185441	0.338105	-0.386443	-0.589751	-0.239394	-0.210692	-0.360234	-0.12414	0.354366	0.450951	0.338935	0.448202	-0.365462	0.139373
AW464073		-0.372308	-0.506112	-0.23625	-0.0631284	-0.753736	-0.153596	-0.857207	-0.723029	0.776864	0.201084	0.916362	0.759429	0.405187	-0.010547	0.281528	0.534565	-0.618384	-0.541376	-0.589619	-0.579009	0.310799	0.908177	0.383063	0.527247
AW464577	SNX5	0.413936	0.457446	-0.173196	0.338316	0.428754	0.0936786	0.291458	0.393895	0.605587	0.278743	0.218475	-1.29096	0.335375	0.14669	0.278667	0.101884	-0.170623	-2.67199	-0.447985	-0.32612	0.225068	0.141133	0.250479	0.0812935
AW465181		-0.0188087	-0.659084	-0.255555	-0.204373	-0.0696573	0.33527	0.129394	0.307029	-0.0305755	0.188873	-0.110395	-0.0123718	0.020942	-0.186861	0.175802	-0.0584202	-0.181922	0.407855	0.20205	-0.0394483	0.149334	0.141845	-0.0487676	-0.182154
AW465734	ZBTB2	0.322591	-0.60606	-0.137658	-0.0267006	-0.0510914	0.30693	-0.123829	0.445842	-0.598716	0.193918	-0.0264657	0.344877	0.154415	-0.443735	-0.237251	-0.422759	-0.735642	0.0959858	0.468553	-0.482045	0.645651	0.367321	0.520807	0.0250603
BF040899	KIAA0930	0.601815	0.113439	0.740703	0.385593	0.222544	-0.370543	0.418597	0.533095	0.0197331	-0.520501	1.10201	0.496022	-1.45277	-1.58976	-1.00682	-0.113924	0.48246	-1.59336	0.188776	0.191977	-0.00418543	0.486631	0.402798	0.265663
AW461380	NFKBID	-0.0638597	-1.94094	0.308856	-0.0507184	0.292321	0.439854	-0.21779	0.463779	0.39637	0.080819	-0.741191	0.176761	0.201236	0.31386	0.24559	0.228175	-0.454133	-0.834992	0.11253	0.00626145	0.152606	0.496466	0.185442	0.2027
AW462031	VPS8	-0.13093	-0.430588	0.886347	-0.278883	0.322744	0.412562	-0.0530661	0.378649	0.222409	-0.0655827	-0.316048	-0.00572835	0.106972	-0.123599	-0.0293571	-0.511609	-0.473159	0.242945	0.105234	0.213229	-0.112804	0.0349641	-0.243772	-0.150931
AW462363	MMADHC	0.324527	-0.220103	0.970342	-0.128729	0.366022	0.109606	-0.143205	-0.0819815	-0.0640188	-0.223054	-0.123013	-0.213344	0.217884	0.142373	0.0518666	-0.346977	-0.110655	-0.0335231	-0.227063	0.173017	-0.446623	-0.117382	0.189081	-0.0650468
AW463424	LOC100848050	-0.466361	-0.851358	0.259945	0.0718687	0.0565633	0.106693	-0.374963	0.334547	0.242255	-0.288178	0.430712	0.327942	-0.63757	-0.513276	0.519989	0.631872	-0.577341	-0.89804	-0.236413	-0.270053	0.405173	1.10534	0.23184	0.388815
AW463913	UQCRH	-0.198864	-0.782525	1.01091	-0.0569372	0.977694	0.534486	-0.501056	0.688149	0.165336	0.418943	0.0441214	-0.188777	0.0864401	0.131601	-1.10247	-0.435147	-0.474697	-0.122742	0.15948	-0.0527211	-0.025709	-0.11992	0.0398343	-0.195426
AW464211		0.332873	-0.481379	1.4941	-0.0864367	0.0535136	0.604778	-0.889784	0.0398728	-0.145334	-0.229067	0.519255	-0.155663	0.327731	-0.508887	-0.112268	-0.404239	-0.903992	0.0204719	0.409215	-0.60451	0.311439	0.0697052	0.175466	0.163142
AW464840	ARSA	-0.0226155	-0.481803	0.461975	0.168874	0.201682	0.294678	-0.242436	0.00312419	0.226888	-0.499347	0.298649	0.459739	-0.215436	-0.264755	0.129276	-0.450627	-0.141777	-0.241178	0.370433	0.123332	-0.307273	0.276731	-0.0774193	-0.0707155
AW465674	BLCAP	-0.035308	-0.584082	0.503598	-0.0748879	-0.0165297	-0.0236992	-0.349548	0.117595	0.294831	-0.0286549	-0.408142	0.325657	0.323565	0.173737	0.104686	0.0854998	-0.724819	-0.425531	0.18043	-0.280567	-0.0294148	0.342309	0.325484	0.20379
BF046550	BCKDK	-0.0530037	-0.48555	0.644877	0.536814	0.152679	0.596905	-0.0892861	0.173992	0.151551	-0.240331	-0.0523676	0.52115	-0.199809	0.216047	-0.152513	-0.137429	-0.65048	-0.290809	-0.00420389	-0.0600518	-0.114652	-0.0103778	-0.194122	-0.259031
AW461651	EXOC2	0.44947	-0.134147	1.27723	-0.683768	0.397377	-0.210025	-0.22337	-0.154763	0.495035	-0.205832	0.0255652	-0.0755812	0.373551	0.348767	0.061202	0.12678	-0.351168	-0.393361	-0.336835	-0.504889	0.236333	-0.0510509	-0.176639	-0.289878
AW462199	CDC42SE2	0.304398	-0.050029	1.79946	-0.0443925	0.381183	0.188957	-0.0948547	-0.176885	0.226215	-0.832764	0.354538	-0.0537722	0.367295	0.0926971	-0.142564	-0.461064	-0.101566	-0.256847	-0.0759014	-0.277685	-0.2414	-0.33828	-0.226964	-0.339776
AW462658	STK24	0.0443173	-0.622461	1.83986	-0.178376	-0.057666	-0.282662	-0.739155	0.0738862	-0.111699	-1.27896	0.489007	0.0749152	-0.047411	-0.31918	0.349142	0.206223	0.0991517	-0.221784	0.304175	-0.320175	0.332978	0.426281	-0.0515547	-0.0088453
AW463336	CHD4	-0.331507	0.366777	0.979255	-0.266551	0.0723218	0.728141	-0.374278	0.215069	0.337278	0.0802637	-0.0996439	-0.104159	0.169663	-0.181132	-0.0991702	-0.620514	-0.514409	0.14176	0.119248	-0.371222	0.065149	-0.0853075	-0.131466	-0.0955655
AW463933	AES	-0.293007	-0.0844477	1.55298	-0.166221	-0.00140172	0.450655	-0.156155	-0.0692333	0.383953	-0.437283	-0.026518	-0.279045	0.414046	0.273426	-0.101851	-0.238891	-0.927284	-0.132275	-0.058264	-0.174382	0.229752	0.11936	-0.228603	-0.049307
AW464749	PPIC	-0.37068	-0.3701	0.891254	-0.0455253	0.107351	-0.0521387	-0.775265	0.0371127	0.748345	-0.920586	0.277507	0.209436	0.827975	0.858749	0.103783	0.0197222	-0.625795	-0.460539	-0.401895	-0.565487	0.155662	-0.046629	0.318471	0.0792716
AW465189	SLC43A1	0.109967	0.11535	0.726348	-0.1035	0.320675	0.369004	-0.274069	-0.275296	0.12136	-0.316256	0.185906	0.185843	0.0975277	-0.0259682	-0.50015	0.31685	-0.569202	-0.154937	-0.14128	-0.274749	0.0902033	0.147332	0.143259	-0.294217
AW465870	GLUL	-1.51405	-2.15206	-1.93995	-2.82794	0.178268	-0.575738	-0.162054	0.215782	1.229	0.258673	0.964835	0.751285	0.857433	1.1521	0.637164	0.923445	-1.02153	-1.06793	0.853876	0.317087	0.391924	1.28216	0.906209	0.342029
BF046589	ITGB4	-0.525673	-0.333037	0.568876	-0.330156	0.0332213	0.187188	-0.0627793	-0.0683414	0.0584338	-0.148732	0.164611	-0.113053	0.0929975	-0.122168	0.439162	-0.357599	-0.463424	-0.383166	0.242225	-0.0804577	0.652451	0.317174	0.25613	-0.0238812
AW461404	ATP6V1B2	-0.15958	0.0504625	1.40295	0.0202049	0.0860791	0.205635	-0.722075	-0.155434	-0.0463445	-0.253038	0.239654	-0.171679	-0.215099	-0.0526971	0.374356	0.0868603	0.333854	-0.282659	-0.177545	-0.435897	0.395832	-0.0199214	-0.167224	-0.336697
AW461929		-0.290002	-0.402331	1.3437	0.25055	-0.00829137	-0.602682	-0.553047	-0.248539	0.215856	-0.481644	0.452368	-0.0570086	-0.240472	-0.219574	0.500572	0.425292	-0.185726	-0.282759	-0.109945	-0.196365	0.698065	0.384042	0.228645	-0.620699
AW462536	DPF3	-0.349957	-0.463391	1.85308	0.857905	0.0180482	0.0670784	-0.33499	-0.102444	-0.175569	-0.20619	0.0253316	0.0606939	-0.322394	-0.234998	0.0811342	0.53403	-0.25714	-0.106853	-0.223117	-0.272857	0.0459093	0.0402796	-0.15061	-0.382978
AW463236	CPT1A	0.287321	0.731544	1.35392	0.146678	0.0759078	0.150995	-0.282683	0.12095	-0.291156	-0.424466	0.203384	-0.16047	-0.282002	-0.215942	0.170701	-0.565208	0.0314908	-0.180207	0.120938	-0.193954	0.130259	-0.272513	-0.167586	-0.487898
AW464058	ANXA11	0.267204	0.27375	1.46238	0.554584	-0.310321	-0.929508	-0.361331	-0.0776729	0.082208	-0.205717	0.473108	0.399919	-0.171586	0.316663	0.164919	0.676619	-0.632356	-0.167461	-0.0643539	0.245376	0.242916	-1.13841	0.0455797	-1.14651
AW464408	YWHAQ	0.408023	0.27788	1.30712	0.76157	0.385872	-1.1534	-0.338951	-0.55421	0.463203	0.183049	0.376714	0.0887917	0.702239	0.464971	0.200179	0.130925	-0.190644	-0.280252	-0.373726	-1.55304	-0.837241	-0.183652	0.415413	-0.700833
AW465007	FAM160A1	-0.311158	-0.0592155	0.238705	-0.010414	0.0462715	0.308946	-0.373368	0.0639803	-0.238961	-0.329027	0.286601	0.167479	-0.0755597	-0.0201188	0.395509	-0.447165	0.228689	0.0609013	-0.075584	0.370163	0.366781	0.00821429	-0.319969	-0.281701
AW465795	PFDN1	-0.213699	-0.480473	0.458148	-0.040198	0.492483	-0.901459	0.0764837	0.167621	0.411831	0.0547893	-0.0543338	0.121077	0.444855	0.647272	-0.231581	0.0221112	0.0464891	0.194449	0.205049	0.445743	-0.0348801	-0.928199	0.00567783	-0.909257
BF040862	AP3M1	-0.182124	-0.221286	0.565877	0.281662	0.0208941	-0.272365	-0.345863	-0.339573	-0.124233	-0.30836	0.0818654	-0.0586968	-0.257834	-0.386395	0.434878	0.23012	-0.213283	-0.133887	-0.192436	0.0268498	-0.000917594	0.166254	0.865024	0.363829
AW461523	ZNF414	-0.545563	-1.04907	0.883356	-0.247215	-0.408281	-0.682868	-0.707517	-1.37569	0.357407	0.0150483	0.795991	0.903229	-0.309197	-0.552034	1.0868	0.415997	-0.488052	-0.566129	-0.466252	-0.210698	0.252407	0.964406	0.989068	0.94486
AW462127	CTSZ	-0.314497	-0.480193	1.01118	0.136045	0.360609	0.174547	-0.14345	-0.0966183	0.229057	-0.00351518	0.31853	0.0871794	-0.405554	-0.412204	-0.0540541	-0.114196	-0.137183	-0.12724	-0.104942	-0.181863	0.0926967	0.201716	0.0123512	-0.0483996
AW462807	MBOAT2	0.111171	-0.347716	1.03884	-1.257	1.29859	0.194924	0.951282	1.21999	0.431097	-0.0162039	-0.039998	-0.647139	-0.40227	-0.499172	-0.68522	-0.833854	1.41036	0.895048	0.0201606	0.231174	-0.801708	-0.26645	-0.890477	-1.11543
AW463346		-0.26243	-0.799898	0.891618	0.333702	-0.000143681	0.0113159	-0.845442	-0.772852	-0.231582	-0.570187	0.0747417	0.0163882	-0.774501	-0.72668	1.25391	0.0371947	-0.345178	-0.29069	-0.0439593	0.0434625	-0.251504	0.931834	1.33061	0.990268
AW463948	STAMBP	-0.380652	-0.0222396	0.478676	0.400826	0.0608266	0.183883	-0.0414968	0.0403607	-0.115257	-0.04421	0.185682	0.0823615	-0.206911	-0.217946	0.162568	-0.392727	-0.135528	-0.189365	-0.143765	0.0149446	-0.00602026	-0.113573	0.297702	0.101859
AW464586		-0.144634	-0.0740566	0.25633	0.0873618	-0.0352781	0.340418	-0.0938508	-0.00607336	-0.06468	0.0130239	-0.0647533	0.0953165	-0.206628	-0.131521	0.205651	-0.407867	-0.0563663	0.253318	-0.205386	0.162855	-0.0998854	0.0229549	-0.0387837	0.192535
AW465287	SH3GLB1	0.27328	0.162494	0.35615	0.173379	-0.0494275	0.051972	-0.638178	-0.37994	-0.143592	0.0136156	0.0417481	0.296699	-0.150405	0.0249285	0.229417	-0.226082	-0.124477	-0.339608	-0.279828	0.0488719	0.223958	0.00380533	0.357067	0.0741534
AW465739	IMMP2L	-0.193957	-0.436617	0.266179	0.141018	-0.0507345	0.102203	-0.529109	-0.173602	-0.0724882	0.0142481	-0.00898555	0.395655	-0.159403	-0.194869	0.262629	-0.239856	-0.318622	-0.16784	0.0274732	0.389864	0.210128	0.285471	0.321124	0.130091
BF040897	ZDHHC7	0.201791	-0.159564	0.105585	0.0420853	0.274058	-0.329541	-0.0602141	0.676712	0.079768	-0.202216	0.464819	0.326845	-0.539464	-0.368474	-0.310903	-0.811943	0.222029	0.109137	0.291975	0.647746	-0.374329	0.147911	0.200757	-0.634571
AW461418	ROD1	0.314185	0.196792	1.23752	0.523115	0.104234	0.190664	-0.217077	0.146297	-0.0141264	-0.035817	-0.0621485	-0.10308	-0.347047	-0.32181	-0.406762	-0.363972	0.08159	0.558992	-0.185609	-0.308355	-0.0983767	-0.126506	-0.608687	-0.154015
AW461939	ESPN	-0.216749	0.101515	0.780548	0.422141	-0.290236	0.0523946	-0.422418	0.249395	0.34718	-0.0961131	-0.381514	0.142193	-0.361434	-0.281031	0.130625	0.0963959	-0.150111	0.154163	-0.301639	-0.368471	0.228637	-0.0746299	0.153627	0.0855316
AW462384	MIB2	-0.0395454	0.0990401	0.982511	0.356557	-0.115458	0.282148	-0.508725	0.125333	0.510631	-0.00788753	-0.530844	0.253711	-0.489962	-0.367959	-0.0357731	-0.37061	-0.0365911	-0.268399	0.130709	0.0181887	0.237049	-0.0518648	-0.0113039	-0.160954
AW463246	POLS	0.339216	0.523439	0.772068	0.664125	-0.659712	-0.388484	-1.12026	-0.556375	-0.155963	-0.156737	0.0910439	0.15118	-0.60722	-0.373266	0.0316329	0.275113	-0.388023	-0.326981	-0.40566	-0.183213	0.682721	0.835444	0.289107	0.666802
AW463923		0.0272425	-0.404742	0.0839888	0.0645987	0.0413512	0.195623	-0.348078	-0.133489	0.342564	0.536538	-0.537507	0.108389	0.704718	0.804541	-0.380684	-0.115723	-0.221721	-0.0504306	-0.232976	0.20292	-0.332245	0.0327979	-0.241855	-0.145821
AW464419	NDUFAF3	-0.00366278	0.0148661	0.242779	0.0852266	-0.0259931	0.143205	-0.502063	-0.31357	0.00460837	0.231409	-0.0867588	0.151428	-0.142899	0.0862121	-0.467019	-0.0205329	0.0893599	0.251833	-0.0943615	0.185724	-0.0367288	0.259131	-0.0720642	0.0198707
AW465013	NCOA2	-0.117458	0.216157	-0.132186	0.543709	0.0194533	0.252755	-0.4593	0.165542	-0.233901	-0.0932719	0.0612439	0.0487828	-0.343648	-0.337737	0.0603491	-0.312067	0.0720665	-0.390011	-0.120468	0.083995	0.328186	0.00885399	0.419624	0.259331
AW465686	CD99	0.198829	-0.231926	0.394109	0.331832	-0.469845	-0.286817	-0.283319	-0.0595512	0.232576	-0.02807	0.161259	0.568257	0.343337	0.403664	0.0413702	-0.177901	-0.487093	-0.412925	-0.313494	0.180744	-0.310724	0.473169	-0.128809	-0.138675
BF046551	RBM23	0.0298109	0.178728	0.705271	0.246965	0.032927	-0.257507	-0.0998632	-0.0348689	-0.128756	0.0795173	-0.330753	0.224109	0.0162624	0.0977667	0.124224	-0.549789	-0.0294411	-0.268174	0.037823	-0.0340119	-0.0656779	-0.00678837	0.044198	-0.011972
AW461443	COG1	-0.887974	-1.05517	-0.222942	-0.46147	-1.24664	-1.32986	-1.73027	-1.43426	0.647074	0.679145	1.53384	1.65871	-1.94178	-2.07705	1.18422	0.760971	-0.354202	-0.2271	0.188185	0.495646	1.71051	1.55755	1.17309	1.37978
AW462239	DOPEY2	0.212443	0.130677	0.471385	0.415255	0.41249	-0.337829	-0.503349	-0.0340594	0.456957	-0.162949	0.150158	0.101378	0.521819	0.18678	0.0157396	-0.617251	-0.303245	-0.135168	-0.105902	-0.251964	-0.026893	-0.58891	0.167607	-0.175173
AW462669	LRRC8E	-0.429589	-0.131104	0.299234	0.159514	0.0899097	0.0131273	0.365759	0.117676	0.309026	-0.216917	0.207859	0.197535	-0.225566	0.0578473	0.0718563	-0.565047	-0.166132	-0.166764	-0.0909604	-0.272386	0.298772	0.0530624	-0.112029	0.135316
AW463437	TTC38	0.0531245	-0.275942	0.531375	0.474622	-0.0457108	0.186448	-0.294858	0.0504477	-0.158352	-0.248508	0.112545	0.544947	-0.146566	-0.0152786	-0.148523	-0.441574	0.134693	-0.396528	0.0395555	-0.0801435	0.0397314	0.0233749	0.0758507	-0.0147307
AW463955	BLM	0.505322	-0.689402	0.122697	0.600753	0.688987	-0.0408591	-0.0307097	-0.158642	-0.21328	-0.668282	0.148517	0.281138	0.251954	-0.415418	-0.390561	-0.679002	0.39946	-0.394428	0.323045	-0.249695	-0.0985398	-0.189377	0.83851	0.0578119
AW464760	LOC100196901	-0.255387	0.0909708	0.200935	0.112318	0.43854	0.557782	0.677534	0.253893	-0.173314	-0.18824	-0.521645	-0.387471	0.0329089	0.318345	-0.568875	-0.700572	-0.300841	0.00100164	0.543255	0.680542	-0.149528	-0.170164	-0.416918	-0.0750723
AW465294	SLC17A7	0.00605371	-0.384217	0.806417	-0.228202	0.61126	-0.203652	-0.0843585	-0.096447	-0.134583	-0.0680587	-0.107803	0.267692	-0.235169	0.170996	0.159248	-0.65834	0.368878	-0.263133	0.313155	0.0170768	-0.0898725	-0.0341649	0.000953617	-0.13373
AW465745	PKN1	0.17212	-0.21548	0.818322	-0.188027	0.457704	-0.577876	-0.227617	0.0225995	0.1009	-0.0591712	0.00304961	0.409151	0.436385	0.243895	-0.000939414	-0.522744	-0.103093	-0.32363	0.127046	-0.194142	-0.0623473	-0.104682	-0.0487919	-0.162631
BF046592	RPS29	0.252815	0.186907	0.57566	0.040308	0.916979	0.292566	0.00920383	0.460212	0.62441	-0.195635	-2.65927	0.0142198	0.425563	-0.0457191	-0.279256	-0.649893	0.275347	0.452384	0.296635	0.207928	-0.128107	-0.225912	-0.118099	-0.729244
AW461329		-0.672755	-0.0253103	0.155812	0.0387261	-0.162974	-0.386715	-0.237731	-0.157732	0.351038	0.00771549	0.259007	-0.0268175	-0.123928	0.14467	-0.0524719	-0.524342	-0.535708	0.27378	0.620338	0.526302	0.424331	0.37863	-0.291648	0.0177816
AW462055	TRANK1	-0.0494648	0.606015	0.456153	0.658204	0.175053	-0.152755	-0.670622	0.106989	0.230154	-0.0433401	-0.00975044	0.0872307	-0.0167509	0.136	-0.178582	-0.142255	-0.472082	0.0847514	-0.0388765	-0.191932	0.198742	-0.0646585	-0.390894	-0.317329
AW462558		-0.407422	0.676045	-0.237909	0.972814	0.0129892	-0.50538	-0.640038	-0.00484747	-0.165398	-0.0351831	-0.360336	0.336153	0.110913	-0.308678	0.42029	0.00234483	-0.704442	0.463255	-0.267846	0.160677	0.662486	0.0768379	-0.214938	-0.0423869
AW463471	FAM43A	-0.550912	-0.407403	-0.366707	-0.0309784	-0.157802	-0.35971	-0.557895	-0.139368	-0.149674	-0.103453	0.313591	0.102026	-0.412787	-0.478155	-0.0116625	0.925588	-0.519727	0.290745	0.311303	0.909338	0.903662	0.892086	-0.672571	0.270467
AW464068	POLR2E	0.302028	-0.0103181	0.150634	-0.00355384	0.316963	0.210373	-1.52778	0.0714221	0.56334	0.143145	0.0574745	0.239188	0.501343	0.379699	-0.241508	-0.247913	-0.000537611	-0.239364	0.102886	0.436767	-0.144315	-0.172428	-0.707335	-0.180207
AW464265	STAU1	0.228209	0.246806	0.373402	0.0191884	-0.259248	-0.395374	-0.348701	0.0379122	0.250363	-0.138612	0.00724603	0.697015	0.279728	0.143334	0.0519262	-0.58325	-0.371735	-0.30911	0.338639	0.337867	0.116179	-0.0400727	-0.450549	-0.231162
AW465030	GRAMD3	-0.18744	1.37337	0.540746	0.436007	0.0132551	-0.255027	0.123246	0.0226128	-0.152512	-0.515249	-0.187896	-0.0969685	-0.270292	-0.490974	0.13052	0.4725	-0.803033	0.238536	0.0641193	-0.20842	0.144671	0.213432	-0.395422	-0.20978
AW465804	SAR1A	-0.0725875	-0.0146551	0.318275	0.254415	-0.231164	-0.118707	0.000379924	0.326407	-0.0779794	-0.422689	0.245021	0.492494	-0.43712	-0.454767	-0.262	0.00421403	-0.0428719	0.200615	0.29282	0.518229	0.229646	-0.111608	-0.506443	-0.129923
BF046553	VARS	-0.417444	0.525534	0.227669	0.267626	-0.152662	-0.245344	-0.706504	0.0926941	-0.175527	-0.206725	-0.206062	0.367569	-0.0548387	0.0175157	0.147664	0.272348	-0.359502	-0.0579993	0.0302781	0.219326	0.463634	0.0401628	-0.275226	0.185815
AW461544		-0.234829	0.352734	-0.113147	0.595164	-0.103456	-0.197852	-0.698738	0.0723548	-0.282907	-0.149722	0.0210535	0.749738	-0.440085	-0.5662	0.310839	0.232248	-0.959985	0.263204	0.404899	0.448209	0.976481	-0.3715	-0.306939	-0.00156322
AW462250	NAB1	0.343138	0.665546	0.471926	0.446395	0.289142	-0.244019	-0.160864	-0.111382	0.294173	0.269821	-0.659549	0.0305212	0.264481	0.101775	-0.0741424	-0.0968763	-0.0406894	-0.319296	0.0511261	0.038707	-0.089147	-0.247822	-0.702404	-0.52056
AW462819		-0.168504	0.129597	-0.112994	0.0865861	-0.089541	-0.436027	0.0949287	0.606882	-0.0311624	0.116338	0.494425	0.481443	0.126148	-0.215272	0.159348	0.185047	-0.222324	-0.364404	0.306353	0.708431	-0.186135	-0.422647	-0.781144	-0.465373
AW463445	SECTM1	-0.31408	-0.0716091	-0.197306	0.118092	-0.321375	-0.394386	-0.725311	0.68392	-0.286826	-0.527949	-0.163087	0.257468	-0.791699	-0.64141	1.44311	1.21113	-0.636969	-0.274887	0.352045	0.664086	0.813707	0.325325	-0.675092	0.1531
AW464106	E4F1	0.116313	0.595254	0.151166	0.165039	0.276252	-0.415458	-0.274305	-0.0682147	-0.0166313	-0.0272654	-0.750405	0.231386	0.0939547	-0.0606706	0.433853	0.320231	-0.343333	-0.01286	0.450317	0.454306	-0.0565463	-0.325178	-0.507902	-0.429301
AW464606	IL10RB	0.194738	0.903076	0.328544	-0.159074	-0.438091	-0.428492	-0.679635	0.365052	-0.44689	-0.065988	0.183367	0.102437	-0.295717	-0.548557	0.464502	0.655306	-0.236813	0.0792556	0.393894	0.632385	0.278255	-0.412957	-0.548804	-0.319793
AW465207		-0.361997	0.422197	-0.300512	-0.12483	-0.275746	-0.422212	-0.613354	0.189164	-0.196557	-0.295715	-0.109788	0.242344	-0.39042	-0.432818	0.635237	0.614638	-0.317849	-0.0106079	0.198854	0.296456	0.618464	0.22266	0.0889061	0.323487
AW465892	MPG	0.0550858	0.126615	-0.103535	-0.10583	0.558273	-0.65969	0.0577202	0.295846	0.28427	-0.0624638	-1.20705	0.125293	0.453954	-0.16032	0.302622	0.0607375	0.418989	-0.0528338	0.757126	0.299689	-0.0725722	-0.426666	-0.341833	-0.603425
BF044764		-0.319274	0.215709	-0.162104	0.530374	-0.162802	-0.317749	-0.367973	0.396589	-0.40082	-0.219334	-0.137351	0.108835	-0.514429	-0.431765	0.23988	0.723399	-0.0703798	0.179975	0.610574	1.10184	0.0265763	-0.647943	-0.300844	-0.0809811
AW461671		-0.0481103	-0.106328	0.00151246	0.352956	0.351412	0.307057	-0.587147	0.505132	-0.0876959	0.148063	0.185928	0.37581	0.129346	0.0102864	0.0316558	0.190681	0.388516	-1.01796	-0.272185	0.0470342	-0.181433	0.133771	0.162477	-1.02078
AW462339	UQCRC2	-0.235431	-0.474219	-0.199396	0.345227	-0.130663	-0.0198828	-0.801297	0.500075	-0.168377	-0.0319126	0.327919	0.257881	-0.446708	-0.883078	0.453771	0.69429	0.178962	-1.08107	-0.112409	-0.162547	0.585943	0.803473	1.21414	-0.614697
AW462813	TLE4	0.0311906	0.387198	0.707151	0.730926	-0.315163	0.594977	0.959333	-1.60567	0.215969	-0.87793	0.688325	0.111521	-0.133341	-0.416974	-0.196592	-0.0689787	0.000241226	-1.12579	0.274282	-0.47648	-0.0752492	0.0196694	1.06946	-0.498078
AW463509	GSK3B	0.0865125	0.0642194	0.61102	0.190379	0.361238	-0.496383	-0.969341	0.267689	-0.430826	-0.339244	0.563556	0.13143	0.319901	-0.382801	0.366583	0.504374	0.182548	-1.25833	-0.0936486	-0.0782895	0.270795	0.543419	0.390812	-0.805608
AW464222	CDKN2AIPNL	-0.529904	-0.143656	-0.294954	0.18494	0.187702	-0.25048	0.863013	0.442791	0.10511	0.113911	0.0868584	-0.122836	0.2298	-0.42852	0.211922	-0.000521216	0.20052	-0.777486	-0.0869956	-0.0255802	0.0589404	0.604088	-0.394249	-0.234414
AW464677	LOC615412	-0.501482	-0.962336	-0.465783	-0.106615	-0.369701	-0.071051	-0.377227	-0.0864897	0.315626	0.0782316	0.514765	0.069723	0.278429	0.00625436	0.71279	0.809744	-0.0825506	-0.62888	-0.319806	-0.203627	0.149265	0.307738	0.664121	0.268863
AW465144		-0.985462	-0.864982	-0.824721	-0.417065	0.133184	-0.250482	0.0430979	0.228597	-0.24566	-0.176313	1.48413	0.475647	-0.665042	-1.03334	0.45623	-0.188294	0.676094	-0.67871	0.683292	0.207989	0.324482	0.733567	1.12377	-0.240013
AW465982	MPPE1	-1.43662	-1.57029	-1.31125	-1.35398	-0.435853	-0.235076	0.24612	0.402344	0.0302542	-0.464721	1.10715	0.156185	-1.40731	-1.49784	0.927489	1.62096	0.976484	-0.455208	0.140363	0.0202885	0.455921	1.84078	1.61829	0.625523
BF044277	F8A1	0.0862693	-0.718024	0.0296579	0.896946	-0.194011	0.0548878	-0.1272	1.00258	-0.473222	-0.514942	0.56199	-0.900791	0.977823	-0.605463	-0.362639	-0.731723	1.24332	-0.978298	0.158807	-0.625025	-0.0533532	0.406898	1.26768	-0.402164
AW461697		-0.116239	0.0281069	0.384023	0.367834	0.593152	0.153255	0.441066	0.678892	-0.377621	-0.71399	0.223869	-0.699111	1.07796	-0.62376	-0.547313	-0.900191	0.835913	-1.45991	0.317691	-0.580911	0.225005	0.187654	1.11048	-0.605858
AW462518	CEP120	0.0894405	0.192963	0.114147	0.587966	0.594768	0.0044275	0.0191548	0.19262	-0.23806	-0.281288	0.325175	-0.357687	0.49331	-0.450275	0.214363	-0.81664	0.401562	-0.919335	-0.0722401	-0.617781	0.49768	-0.0439182	0.525852	-0.456204
AW463090	DDIT3	-0.0729383	0.14715	-0.185115	0.639517	0.272674	-0.151997	0.281106	0.240797	0.29046	-0.211471	-0.0959151	-0.450461	0.0805145	-0.399561	0.716334	-0.413343	0.33894	-0.771471	0.020905	-0.422039	0.148878	-0.230695	0.349881	-0.122152
AW463806	CECR2	-0.0484988	-0.495765	-0.259213	0.404369	0.79824	0.686226	0.0620364	-0.0878995	0.657554	-0.00918298	0.0201101	-0.295713	1.30299	0.619382	-0.484621	-0.814582	0.0729689	-0.709988	-0.191781	-0.35268	0.0380771	-0.00770705	-0.366164	-0.538161
AW464391	PDCD7	0.0389591	-0.327204	0.0444697	0.63438	0.11417	0.304228	0.162298	0.200127	-0.419564	0.00605981	-0.191869	0.0998544	0.0822394	-0.319547	-0.290696	-0.383561	0.34019	0.00623024	-0.114685	0.189336	-0.211549	0.612605	-0.364657	-0.211815
AW465033	THOC4	-0.336066	-0.0188407	-0.243774	0.122849	0.150619	0.332776	0.138577	0.0229909	-0.500365	0.16011	-0.0183079	0.0588018	0.266314	0.0762278	-0.363082	0.253154	0.20788	-0.299083	-0.0550563	0.117497	-0.124053	0.130835	0.0734804	-0.153481
AW465427	C6orf106	0.262356	0.324566	0.281877	1.00093	0.0716079	0.0151838	0.289674	0.177248	-0.43731	-0.516717	-0.080042	-0.339635	-0.220997	-0.422477	0.173396	-0.329698	0.493166	-0.0510937	-0.013871	-0.466762	-0.0793502	0.227904	0.150418	-0.510373
AW466204	LOC100138964	-0.114306	-0.426312	-0.0298221	0.861526	0.265716	0.228225	-0.0376978	0.0292561	-0.554559	-0.431049	-0.00835329	-0.28573	0.355998	-0.510033	-0.259038	-0.538003	0.83856	-0.373113	-0.155893	-0.160652	0.20015	0.623795	0.792569	-0.311234
BF045969	TSPAN12	-0.227378	0.0452905	0.118871	0.803943	0.170909	0.332005	0.270649	0.55218	-0.0968592	-0.288264	-0.061629	-0.281916	0.0899323	-0.228269	0.601461	-0.24954	0.426236	-0.489999	-0.218292	-0.330647	-0.276964	-0.218292	0.0340984	-0.477528
AW461682	SLC4A11	0.427172	-0.989167	0.792067	1.13949	0.482351	0.308038	0.296436	0.0770131	-0.300995	-0.612273	0.0923751	-0.701347	-0.13144	-0.347292	0.0347302	0.246965	0.530845	-0.617732	-0.208997	-0.953495	0.315351	0.0410109	0.432738	-0.353839
AW462510	SIAH2	0.364957	-0.0783276	-0.373287	0.799763	0.212185	0.0729882	-0.0389688	0.36479	0.0689407	-0.198507	-0.13082	-0.477836	0.191544	-0.190035	0.00595781	-0.335032	0.452857	-0.611303	-0.0445933	-0.250076	0.263297	0.220631	-0.0121175	-0.277007
AW462824	HMG20B	-0.532331	0.0120879	-0.842614	0.054315	0.0694619	0.0848059	0.119441	0.0266052	0.870006	0.140854	0.174726	-0.12093	-0.083494	-0.11261	0.474743	-0.141936	0.345729	-0.0714219	-0.119798	-0.16358	-0.031928	0.0277622	-0.18945	0.00955618
AW463684	SIPA1L1	0.0734954	-0.0302219	0.143045	0.792414	0.293891	-0.0445044	0.159076	0.0240761	-0.0763629	-0.309869	0.110233	-0.421284	0.327237	-0.0656867	0.301385	-0.0944898	0.258687	-0.931579	-0.161517	-0.556721	0.0561402	0.0191088	0.555615	-0.422165
AW464244	SLC11A1	0.0128905	-0.168869	-0.247787	0.586986	0.209254	0.0945137	-0.155418	0.261799	0.504393	-0.212099	0.0225427	-0.372453	0.344061	-0.208305	0.0355778	-0.475065	0.42884	-0.466144	0.0783117	-0.343533	0.492382	0.064289	-0.017631	-0.468539
AW464518	H2AFZ	-0.699847	0.177847	-0.668677	-0.374872	0.635547	0.319606	0.432466	0.151976	-0.104549	0.215319	0.264168	-0.884682	0.732023	0.167012	-0.327102	0.308141	0.215311	-0.795946	0.0514012	-0.434446	-0.155244	0.0321467	0.557972	0.184431
AW465267		-0.69496	-0.622725	-0.573102	-0.306954	-0.200452	-0.508177	-0.35781	-0.415172	0.180094	-0.170281	1.47386	0.504975	-0.161369	-0.798857	0.841594	1.44329	0.0782394	-1.48184	0.144041	-0.367111	0.8163	0.922101	1.71111	-1.45679
AW466121	KDM4C	-0.158803	0.39277	-0.20862	-0.13459	0.203076	0.0111025	-0.09053	0.341002	0.354842	-0.15691	0.197145	-0.223309	-0.00472514	-0.123801	0.674859	0.143653	0.47582	-0.646751	-0.22722	-0.595188	0.226947	0.0724984	0.232394	-0.755661
BF042943	TMC6	-0.342327	-0.168047	-0.774097	0.0239428	0.0686595	-0.229837	-0.186696	-0.0609527	0.593244	-0.069283	0.0817496	-0.141681	-0.0503173	-0.0895934	0.708061	0.47512	0.327116	-0.588031	-0.0744598	-0.316998	-0.239302	0.262829	0.51613	0.274772
AW461781	MAN2A2	-0.444886	-0.473072	-0.419118	0.034302	-0.0353048	-0.245799	0.171237	0.544042	0.310595	-0.773793	0.83715	0.386227	-0.617231	-0.343962	0.0328557	0.102521	0.623016	-0.809634	0.350216	0.410906	-0.0449885	-0.0526353	0.206742	0.250614
AW462357	ALDOC	0.2704	0.0462163	0.259956	-0.213345	-0.245938	0.154157	0.270316	-0.197074	0.598587	-0.488138	0.222306	-0.386656	-0.351689	-0.521842	0.184273	0.0759142	0.287199	-1.12857	-0.200418	0.294157	0.210545	0.164125	0.262397	0.433119
AW463182	TEX2	0.0289316	-0.180591	0.10852	0.718598	-0.0033362	0.0201058	-0.270874	-0.495706	0.0862162	0.0464487	0.0741835	-0.365417	0.317043	-0.412802	0.505348	0.654098	0.14843	-0.790319	-0.621759	-0.32065	1.13174	0.155949	-0.168141	-0.366014
AW463644	PGAM1	0.132792	-0.273804	-0.61219	-0.77194	-0.0950529	0.060939	-0.0151715	-0.231071	1.12388	0.455006	-0.0501136	-0.514974	1.59786	0.420028	-0.0583814	0.0645427	0.380222	-2.12304	-0.0159753	-0.572999	0.574369	-0.520913	0.774849	0.271134
AW464227	RPLP0	-0.546512	0.0963499	-0.0443758	-0.225436	0.438057	0.854864	-0.112584	0.0543448	0.906773	0.234724	0.281232	-0.539914	0.666553	0.276984	-0.217949	0.0130422	0.84692	-3.20959	0.188595	-0.0701588	0.28696	-0.74766	0.33181	0.236973
AW464883	THOC6	0.359053	0.210286	0.278334	0.446327	0.568506	0.247846	-0.181543	-0.069918	0.282395	-0.01673	-0.0572999	-1.03066	0.30604	-0.327537	-0.209328	-0.199495	0.586519	-0.500949	-0.232986	-0.146894	-0.357715	-0.256874	0.165338	0.137286
AW465498	HNRNPU	-0.377449	0.334347	-0.326799	-0.143377	0.555772	0.283919	0.545557	-0.00839019	0.476038	0.0398445	-2.22178	-0.460596	0.877815	-0.32148	-0.572061	-0.0573194	0.57349	-0.980964	0.295333	0.170578	0.65025	-0.117697	0.664989	0.119981
AW466140	ODF2	-0.105064	-0.238886	-0.127377	0.107423	0.175029	-0.14752	0.0773272	0.0509732	0.671072	-0.276553	0.0547188	-0.386079	0.280882	-0.0829006	0.0158007	-0.103329	0.595417	-0.982878	-0.313567	0.0670918	0.0558532	-0.0438466	0.236705	0.419705
BF040358	PAG2	-0.162006	-0.253148	-0.0869374	0.517526	0.184841	-0.242675	0.614628	0.016689	0.0031788	-0.370945	0.227619	-0.0774014	0.0294601	-0.663149	0.259425	-0.0202392	0.971208	-0.7634	-0.470035	-0.199387	0.211876	0.0789065	0.179873	0.0140933
AW461692	SNRPD1	-0.157554	-0.000564025	-0.92404	-0.372578	0.294446	-0.121464	0.435219	-0.0759382	1.06128	-0.327623	0.363583	-0.876776	1.15289	-0.301074	-0.136409	0.0741205	0.352659	-1.2298	-0.34277	-0.600788	0.787709	-0.135488	1.001	0.0799447
AW462349	SECTM1	-0.916284	-0.896149	-1.31367	-1.33956	-0.352655	0.513366	0.954925	0.806772	1.28089	0.128511	0.144798	-0.530551	0.414682	-0.236176	-0.756743	-0.23184	0.576277	-0.2535	0.256585	0.589128	0.152324	0.103624	0.483644	0.421611
AW462685	C11orf83	-0.625302	-0.593118	-0.913532	-0.160526	-0.399527	-0.309194	-0.184421	-0.48867	-0.376469	-0.457664	-0.469655	-0.626083	-0.17002	-0.854404	2.25212	2.2857	0.171337	-0.784328	-0.866059	0.0393252	1.63478	1.6991	0.031729	0.16488
AW463695		-0.234806	0.378492	0.0710977	0.421325	0.12272	0.0732328	0.0130123	-0.190696	0.370923	-0.0993238	-0.0284563	-0.525256	0.0772018	-0.186066	0.20918	0.0550735	0.0924756	-0.775858	-0.277911	-0.155302	-0.0397655	0.0239558	0.512391	0.0923615
AW464420	HIST1H1C	-0.212731	0.117773	-0.26779	0.393565	0.042708	-0.122904	0.0509306	0.074619	0.21528	-0.0885647	-0.376894	-0.417626	0.144071	-0.237918	0.634035	-0.099195	0.541522	-0.465798	-0.245934	-0.145429	0.100541	0.0655101	0.366824	-0.0665965
AW464540	IGFBP6	-0.13959	-0.470375	-0.17883	0.305816	0.0738064	0.0668233	0.0472442	-0.0662484	-0.243668	-0.200668	-0.159512	-0.253636	0.580888	0.0648267	-0.14498	-0.257568	0.880847	0.260577	-0.189988	0.0672519	-0.062141	0.267611	-0.377768	0.129282
AW465299	DLK1	0.164916	0.615758	0.190805	0.114257	0.145737	-1.14125	-0.0815556	0.432569	0.438977	0.339247	-0.160983	-0.621142	0.910352	0.530302	0.265918	0.0552784	0.182168	-0.805623	-0.62543	-0.574985	-0.111833	-0.270143	0.142499	-0.135842
AW465993	PPARG	-0.509964	0.0262801	-0.472126	0.787695	0.106515	-0.182002	0.113645	0.0736572	-0.142429	-0.578239	-0.117256	0.022458	0.309193	-0.967055	0.305928	0.418974	0.881643	-0.707289	-0.313529	-0.376776	0.142019	0.140743	0.864919	0.172995
BF042947	COMT	-0.208925	-0.0293532	0.619113	0.319755	0.816905	0.721353	0.834466	0.831213	-0.622574	-0.691184	-0.0136153	-0.433449	-0.938869	-1.6011	-0.608889	-0.550382	1.69793	1.05864	0.240582	-0.0621841	-0.263148	-0.70825	-0.100682	-0.307361
AW461702	NONO	-0.261098	0.0682133	0.313983	0.809853	-0.0782642	0.0147811	0.698859	0.256823	-0.707793	-1.47976	-0.272206	-0.384223	-1.33051	-2.17547	-0.670945	-0.0434672	2.736	1.67487	0.445007	1.00941	-0.453417	-0.443886	0.305228	-0.0319745
AW462378	FAM59A	0.0763619	0.206017	-0.172998	0.581051	0.313908	0.01661	0.178573	0.155744	-0.1308	-0.0756144	-0.205916	-0.190228	0.476324	-0.878942	0.0630808	0.0578904	0.212993	-0.352479	-0.51345	0.0616142	-0.00475576	-0.168786	0.262031	0.031771
AW463108	PAGE4	-0.0645554	-0.135714	-0.208074	0.570278	0.275596	0.056163	0.290312	0.124501	-0.378424	-0.310536	-0.307594	-0.293762	0.199958	-0.602936	-0.0133986	-0.00135363	0.270297	-0.128909	-0.639264	0.114735	0.0977142	-0.0680787	1.0342	0.118844
AW463816	NSMCE2	0.380297	0.653719	0.139626	0.263904	0.471864	-0.0408769	-0.0835752	-0.212892	0.13993	0.435128	-0.167426	-0.0302225	0.3733	-0.179659	-0.31256	-0.416375	0.0533397	-0.399159	-0.371173	-0.290255	-0.284748	-0.0452728	0.0765829	-0.153498
AW464402	TINAGL1	-0.196557	0.162958	-0.230829	0.15846	0.350923	0.0818462	0.125583	0.179473	-0.261126	0.0517188	-0.0920443	-0.104992	0.109226	-0.38878	-0.0369865	-0.0740235	0.266308	-0.226274	-0.215461	-0.0289818	0.0740276	-0.10195	0.210574	0.186906
AW465041	NTAN1	0.0701762	0.460122	0.0142638	-0.0197949	0.428832	0.316805	0.0170139	-0.0131059	-0.149575	-0.0457474	-0.148302	-0.33191	0.497451	-0.41511	0.365794	-0.444601	0.215461	-0.292991	-0.409537	-0.050488	0.0527414	-0.301361	0.269607	-0.0857434
AW465448	CDK4	-0.365415	-0.112227	0.00662566	-0.881828	0.558522	0.53893	0.86922	0.278285	-0.0749185	-0.158333	-0.0204256	-0.675606	0.427895	-0.349215	-0.14601	0.00945741	0.827564	0.184139	-0.022003	-0.214018	-0.356729	-0.407643	0.0313732	0.05236
AW466164		-0.142898	-0.119718	-0.220596	-0.0657109	0.551719	0.297381	0.361474	-0.0529468	-0.113825	-0.0919242	0.0454098	-0.214529	0.311087	-0.325623	0.261535	-0.242883	0.81284	-0.219154	-0.27731	-0.274145	-0.460969	-0.199768	0.297487	0.0830656
BF045970	INO80E	-0.131702	-0.248717	-0.356755	0.296655	0.271836	0.0722786	0.166395	0.105415	-0.350105	-0.275498	-0.258249	-0.313087	0.301278	-0.372146	0.205234	-0.394728	0.180999	-0.0817678	-0.15645	0.105024	0.351864	0.149239	0.318238	0.414746
AW461777	CD47	0.203126	-0.0938024	0.199799	-0.438992	0.365503	0.0603511	-0.155218	0.00639365	0.0602637	-0.210139	-0.0465105	-0.352485	0.935743	-0.0261493	0.393856	-0.00127423	0.408234	-0.456889	-0.393183	-0.245918	0.00815859	-0.337474	0.453634	-0.337027
AW462522		0.270424	-0.236688	0.102584	0.254349	0.340635	0.331428	-0.0391704	-0.0828843	0.0726652	0.00818335	-0.119191	-0.0219603	0.613377	-0.154917	-0.291305	-0.330451	0.506554	0.0682251	-0.33793	0.129526	-0.515545	-0.0115935	-0.37357	-0.182746
AW462836	ABHD10	0.0193013	-0.404397	-0.0419874	0.370668	0.407429	0.37891	-0.362737	0.186276	-0.203441	-0.460882	-0.225454	-0.385749	0.401102	-0.639439	0.364503	-0.0134967	0.0115646	-0.437962	-0.011674	0.051207	0.403881	0.00468777	0.576253	0.0114353
AW463531	FOSL2	-0.0232669	-0.111589	-0.242598	0.27775	0.112898	-0.140253	0.0678955	0.108643	-0.204689	-0.331074	0.0500325	-0.00229066	0.218016	-0.0876748	0.805083	-0.122806	0.248958	-0.417623	-0.044913	-0.0944943	0.0748255	0.00839904	-0.0269425	-0.122286
AW464254		0.0185291	-0.441344	0.0609136	-0.0213435	0.0957164	0.321624	-0.0945285	-0.351805	0.0474185	0.0256287	0.142128	-0.234594	0.30327	-0.182864	-0.0109832	-0.0136205	0.288766	-0.254827	-0.201059	0.00516081	-0.144835	0.305234	0.187613	0.1498
AW464710	LOC789061	0.0371431	0.0438827	-0.0176832	0.149951	0.248315	0.283588	-0.297375	-0.0124384	0.0524591	-0.155498	-0.145455	-0.136312	-0.0926452	-0.481321	0.192034	0.329019	0.152723	-0.342883	-0.277817	-0.0113665	0.11516	0.258029	0.0219222	0.0865687
AW465311		-0.173683	-0.0360698	-0.0918819	0.135453	0.267209	0.0346766	-0.166383	0.20915	-0.253509	-0.307599	-0.257069	0.102244	0.109895	-0.011113	0.586864	-0.0892008	0.243777	-0.0653164	-0.322524	0.039267	0.127599	0.124295	-0.143638	-0.0624422
AW466038	SMPD4	-0.0216928	-0.365371	0.178617	-0.481098	-0.147865	0.327139	0.293135	0.177642	0.0776573	-0.0032692	0.405267	-0.271081	0.295524	-0.386737	-0.0865251	-0.476514	0.682839	-0.112936	-0.225628	0.41593	-0.137464	0.331091	0.0423669	-0.511028
BF040686	SLCO1A2	0.326831	0.0515558	-0.0759539	0.308487	0.371165	0.0326519	-0.113647	-0.213605	0.111143	-0.319683	-0.223531	-0.46646	0.192833	-0.302348	0.337475	-0.0861751	0.217793	-0.303197	-0.413043	0.194205	0.0299223	0.166303	0.269866	-0.0925892
AW461785		-0.778576	-0.928287	-0.585523	-0.443248	0.702119	0.261699	0.770857	0.441837	-0.109883	-0.771069	-0.283422	-0.919907	-0.747399	-1.50703	0.375406	1.48197	1.33975	0.644477	-0.972553	-0.62024	0.406057	0.626028	0.987423	0.629518
AW462413		-0.0806121	-0.233222	0.0975094	0.463057	0.333684	0.314585	0.253622	0.0435406	-0.0141289	-0.0877992	0.056956	0.0706735	0.0519586	-0.520142	-0.15907	-0.127324	0.18848	0.0955388	-0.078652	-0.214932	-0.288069	0.304684	-0.518019	0.0476796
AW462971	STAR	-0.146253	-0.704407	-0.407081	0.485584	0.292406	-0.0466071	0.243465	-0.0223109	0.0845372	-0.334612	0.153017	-0.173696	0.0854423	-0.545737	0.397132	-0.201694	0.294515	-0.0478971	-0.205163	0.136936	0.323689	0.429477	-0.297032	0.206289
AW463655	SPNS1	0.228437	-0.115282	-0.00289248	0.278518	0.610458	-0.162245	0.332751	-0.259651	0.406237	-0.15677	0.690519	-0.55782	0.474852	-0.737785	-0.355823	0.904735	0.946551	-2.55626	-0.521561	-0.45963	0.511784	-0.303445	0.582705	0.22162
AW464414	CYP19	-0.167655	-0.177431	-0.138462	-0.0570687	0.246815	-0.0800382	-0.0326419	-0.157189	0.0762839	-0.148015	0.247109	-0.195398	0.0400107	-0.394175	0.177634	0.110203	0.127111	-0.16271	-0.123934	-0.321886	0.0840594	0.567226	0.235424	0.244731
AW464895	EIF3M	-0.0103197	0.219723	0.383431	0.103931	0.911374	-2.41592	0.401815	0.680897	1.23257	0.69502	0.217523	-0.502163	0.943638	0.0130604	0.257395	0.45781	0.532915	-0.00446365	-0.0538992	-2.37347	-0.0583873	0.226854	-2.10185	0.242522
AW465591		-0.378928	-0.672745	-0.134313	-0.126054	0.378147	0.159855	0.247638	-0.288148	0.233211	-0.212352	0.40478	-0.206236	0.375122	-0.21384	-0.0784119	0.113388	0.287713	-0.0704346	-0.101042	0.0665511	0.0684205	0.0670306	-0.0823073	0.162955
AW466175	USP47	-0.236858	-0.00737847	-0.0021457	-0.160029	0.275175	-0.664709	0.172062	0.165828	0.411168	-0.0949932	0.148538	-0.368756	0.500723	-0.365554	0.0567615	0.110818	0.318529	-0.690055	-0.397705	-0.6022	0.180712	0.763586	0.276591	0.209893
BF046000	HSPB3	-0.0385778	-0.279499	0.0371683	0.306082	0.195153	-0.0380945	-0.19203	0.0985574	-0.117498	-0.265534	-0.14791	-0.475241	-0.0338615	-0.615258	0.484744	0.103924	0.111721	-0.121735	-0.411814	0.178472	0.314887	0.589744	0.00543459	0.311164
AW461696	SYS1	0.10192	-0.4029	0.00313466	-0.37445	0.477807	0.0706196	0.0954045	0.231183	-0.110703	-0.0587808	0.302509	-0.590007	0.242098	-0.244574	-0.35091	0.0890023	0.313443	-0.40088	0.00342397	0.0364858	0.246911	0.391958	0.0500963	-0.122793
AW462360		-1.55395	-1.79832	-1.38493	-1.08527	-0.284941	-0.4512	-0.657254	-0.965446	-0.168134	0.618872	2.44436	2.36681	-1.77161	-2.07475	-0.376406	1.31756	-0.422239	-0.447264	1.45168	1.61131	0.995544	1.06849	1.45696	0.110131
AW462696	SH3GLB2	-0.467221	0.568823	-0.541756	-0.140391	0.0356436	0.308233	0.157675	0.0929909	0.100929	-0.267247	0.166039	-0.233824	-0.481666	-0.614042	0.613654	-0.320046	0.414566	0.401221	0.45174	0.202045	-0.0537881	0.0504695	0.108093	-0.552142
AW463562		0.0583117	-0.316767	-0.0637355	0.352467	0.517511	0.502195	0.097669	0.0971574	-0.080137	-0.430262	-0.0307874	-0.0638467	-0.329707	-0.605556	0.420652	-0.24693	0.257892	-0.235489	-0.32156	0.0740223	0.393428	0.410523	-0.076761	-0.380291
AW464266	ID1	-0.393688	-0.0884766	-0.324285	0.014134	0.340826	0.135429	-0.157644	-0.313728	0.236054	0.311581	0.153678	0.0216702	0.437279	0.0730143	-0.282872	0.104901	-0.150476	-0.35608	-0.0790279	0.0137813	-0.0437898	0.21144	0.248024	-0.111745
AW464722	CALML5	-1.73934	-2.06995	-1.15028	-1.17554	1.45144	0.202655	1.30033	1.36927	0.0415462	-0.45129	0.969527	-0.00727879	-3.05616	-3.39008	1.62434	2.05328	2.88395	2.1604	0.732957	0.585587	-1.11407	-0.758817	1.5004	-1.96288
AW465229	NDUFB8	0.0118345	-0.0787236	0.542463	-0.10191	0.719587	0.44835	0.375012	0.120442	-2.41203	-0.139881	-0.160582	-0.431751	0.306122	-0.652482	-2.32521	0.148808	0.761488	-0.285022	0.475768	0.558784	0.765552	0.56336	0.39692	0.393107
AW466047	LOC100140337	0.068423	-0.0849479	-0.0287086	0.105394	0.638366	0.384447	-0.184603	-0.135429	-0.200262	-0.106089	-0.257731	-0.302942	-0.230898	-0.206748	0.310385	-0.0753894	0.144281	0.0289247	-0.132082	0.121787	0.0693578	0.200894	-0.130298	0.00386854
BF040688	TSPAN7	-0.253668	0.45492	-0.308827	0.108747	0.413465	0.146752	-0.114303	-0.171567	0.220452	-0.267824	-0.0484599	-0.420582	-0.0660213	-0.318959	0.586543	0.045834	0.410976	-0.422723	0.265832	0.384811	-0.00571835	-0.236759	-0.071888	-0.331032
AW461790	UBE2R2	0.800146	0.267533	1.00045	0.698912	0.148563	-0.293934	0.187808	0.00603525	-0.0210348	-0.38402	0.264667	-0.1797	-0.279511	-0.638842	-0.344433	0.0361085	0.427698	0.0249118	0.268899	0.396718	-0.543563	-0.419402	-0.579567	-0.84444
AW462593	CHMP7	-0.00107303	-0.328696	-0.19745	0.00979099	-0.0915101	0.103069	-0.219869	0.494788	0.610327	0.16882	0.312476	0.0394326	0.13112	0.0628736	0.101554	0.412854	-0.315359	-0.488931	-0.114588	0.108168	0.0651891	-0.935633	-0.0109127	0.0835594
AW462980	UBR4	-0.140289	-0.223867	0.269503	0.266613	0.243594	0.15507	-0.099187	0.329183	0.0489772	-0.472515	0.188972	-0.226112	0.0511203	-0.66147	0.311322	0.0123764	0.25693	-0.158279	-0.218778	0.0628101	0.059205	-0.197105	-0.148545	0.290472
AW463827	C15H11orf71	-0.0630154	-1.05467	-0.143349	0.676115	0.159924	0.198274	0.0274062	-0.00691246	-0.285426	-0.258763	-0.0292817	0.0743076	-0.290744	-0.673166	-0.147161	0.442307	0.00332359	0.574571	-0.149451	0.371331	0.560846	0.129166	-0.195591	0.0799594
AW464249	AP2B1	-0.0243017	0.189278	0.205451	0.585586	-0.649524	-0.257341	0.0424642	0.242975	0.355429	-0.391195	0.442352	-0.430577	0.0505836	-0.209975	0.238831	0.310112	0.318637	-0.06859	0.174524	0.347807	-0.4005	-1.35292	0.203529	0.0773637
AW465051	ACOT11	-0.330871	-0.711171	-0.491358	0.325436	0.0546194	0.0315173	-0.326757	-0.0601945	0.0925356	-0.37178	0.584167	0.109583	-0.700898	-0.651614	0.117607	0.188338	0.132585	-0.238668	0.226888	0.273706	0.711735	0.327986	0.286102	0.420504
AW465531	FABP5	-0.919358	-0.963081	-0.310055	-0.0507287	-0.925505	-1.06922	-1.12187	-0.802868	-0.224116	-0.0842787	0.972636	0.673001	-1.16087	-1.42817	1.93365	3.32464	-0.976402	-1.32951	-0.963665	0.497492	2.65857	-0.0593628	2.50761	-0.178521
AW466185	WAPAL	0.0471184	0.0893539	-0.050887	0.215583	-0.613308	-0.143404	0.274275	-0.234067	0.259348	-0.569273	0.31988	-0.366491	-0.115716	-0.532316	0.158458	1.09589	0.186029	-0.702109	-0.419011	0.0367333	0.026262	-0.0965087	0.44628	0.687878
BF044560	PLCB4	-0.0727928	-0.366997	-0.310845	0.183357	-0.13728	-0.189493	-0.0884087	-0.424993	0.169426	-0.516403	0.155161	-0.590853	-0.191353	-0.546146	0.341655	0.962033	0.0538964	-0.581013	-0.187699	0.163875	0.179623	1.21135	0.248164	0.535737
AW461784	STC1	-0.0608364	-0.289689	0.150928	0.200391	0.127726	0.0358214	0.235336	0.342152	-0.411445	-0.675142	0.19637	-0.35336	-0.381289	-0.976468	0.193636	0.218652	0.559044	0.49981	0.204677	0.265615	-0.165475	0.167305	-0.321566	0.237806
AW462533	LASP1	-0.951302	-1.27881	-0.839427	-0.669052	-0.431869	-0.486899	-0.791734	-0.741812	0.204721	0.100509	1.48163	1.56499	-0.782244	-1.20718	0.931707	0.891334	-0.566656	-0.594268	0.774139	0.762165	0.87478	0.545757	0.513211	0.69631
AW462708	ABHD6	0.625058	0.514984	1.13393	0.484291	-0.34442	-0.608615	0.183076	0.843706	0.248009	-0.946054	0.657964	-0.44034	-0.744385	-1.06515	-0.0991776	-0.0180204	0.284163	-0.440314	-0.150328	0.326002	-0.248422	0.387296	-0.276215	-0.307039
AW463737		0.0187708	-0.521557	-0.0936166	0.0846678	-0.0628595	-0.0324631	-0.232855	-0.2043	0.291418	-0.0193764	0.291069	-0.410359	-0.494	-0.181769	0.716744	0.570682	-0.0904039	-0.223399	-0.35467	-0.0151061	-0.215329	0.431102	0.290531	0.457081
AW464442	COL3A1	-0.518117	-0.683386	-0.377626	-0.199764	-0.415355	-0.478968	-0.0667477	-0.411807	-0.346673	-0.678717	-0.478126	-0.738217	1.58648	1.42748	1.24418	1.31723	-0.357068	-0.397315	-0.166917	-0.0215508	0.53857	0.602066	-0.0334755	-0.346182
AW464732	HMOX2	-0.257211	-0.419224	0.135086	-0.207042	0.0605778	-0.38298	0.105116	0.209771	-0.151735	-0.773434	0.315171	-0.600511	-1.09704	-1.31218	0.443483	0.220648	0.880398	0.495374	0.190872	0.397728	0.32891	0.829939	0.461171	0.127111
AW465233	COX4	-0.268733	-0.229952	-0.0964425	-0.459191	0.294738	-0.345393	-0.20888	-0.465077	0.440148	-0.36596	0.677456	-1.33512	-0.390874	-0.532367	0.482312	0.248931	0.577059	-0.317422	0.180501	0.272893	0.114446	0.494936	0.631464	0.600523
AW466056	REPS1	0.319951	-0.247855	-0.17423	-0.16695	0.125766	-0.410149	0.38171	-0.496268	0.587084	-0.172376	-0.202918	-0.628973	0.214498	-0.358511	0.715248	0.210998	0.480064	-0.731617	-0.377805	-0.32506	0.0716556	0.46834	0.300937	0.416459
BF042759		-0.167552	-0.473591	-0.0829007	0.088538	0.162502	0.0205081	-0.0580608	0.115144	0.184891	-0.145992	-0.0161855	-0.20967	0.0294556	-0.322797	0.529732	-0.1462	0.388292	-0.0394061	0.0509958	-0.0819878	-0.269123	-0.00290272	0.0705178	0.375794
AW461721		-0.540485	-1.36178	-0.829314	-1.08905	0.424272	-0.0657164	0.343102	-0.333931	0.651634	-0.232797	0.396429	-0.624053	0.755469	0.161769	-0.124321	-0.0408454	1.03998	0.138134	0.536811	0.232396	0.353217	0.121731	0.19045	-0.1031
AW462436	GNG10	-0.15007	-0.540441	-0.150124	0.127219	0.202424	0.0154633	-0.0750648	-0.114343	0.396768	-0.240688	-0.314877	-0.258898	0.0904358	-0.144411	0.58459	0.0234368	0.102306	-0.252038	0.419815	0.136466	0.386122	0.0113806	-0.234084	-0.0213884
AW463130	RPS9	-0.824495	-0.642878	-0.876781	-0.131202	-0.166899	0.112654	-0.218398	0.389963	0.455464	-0.0518551	0.675025	0.163119	-0.00764695	0.259142	0.363161	0.697467	-0.395904	-0.754675	-0.310414	-0.0141218	-0.0204114	0.827619	0.0416178	0.430452
AW463667	OAF	-0.155944	-0.335305	0.0308666	0.272764	-0.0909099	-0.217562	-0.273234	-0.432446	0.46418	-0.150718	-0.0909201	-0.388813	0.439698	0.0371702	0.623628	0.265843	0.0701051	-0.35452	0.293691	-0.369696	0.443969	-0.0873404	0.0703453	-0.0648538
AW464435	TMEM164	0.273718	0.256596	0.209029	0.0907768	0.253214	-0.0207979	-0.488283	-0.363404	0.44792	0.138438	-0.278178	-0.23821	0.0126508	-0.0252341	0.20028	0.126549	-0.275538	-0.365989	0.252355	-0.69562	-0.0932934	0.354553	0.190148	0.0383199
AW464905	TTF1	-0.109453	-0.528153	-0.0135064	0.624984	-0.344039	0.494029	-0.723976	0.153978	-0.211524	-0.245047	-0.65896	-0.0836809	-0.0184835	0.152184	0.388687	0.0848309	0.214439	0.0703632	0.754517	0.0226546	-0.271228	0.689583	-0.591524	0.149326
AW465612	RAB22A	-0.456271	-0.542694	0.00371139	-0.487918	-0.202059	-0.48333	0.123597	0.262663	0.272788	-0.463281	0.626295	0.12172	-0.669356	-0.711549	0.426243	0.531829	0.231343	-0.575891	0.522319	-0.192037	0.265574	0.72835	0.310721	0.357231
AW466196	COPB2	-0.0836207	0.03693	0.279327	-0.0957138	0.320256	-0.183927	0.0966118	0.506096	0.535491	0.15733	0.308626	0.216658	-0.20343	-0.124216	-0.304363	0.052178	-0.245689	-0.384133	-0.0443382	-0.789716	-0.0242175	0.275747	-0.166764	-0.135122
BF042286		-0.144406	-0.513516	-0.0417862	0.203033	0.122879	0.01677	0.0257232	-0.0200381	0.0266873	-0.222493	-0.772202	0.178558	-0.164023	-0.127895	0.572925	-0.11689	0.0754219	-0.247968	0.84709	0.0662589	0.017141	0.254062	-0.147211	0.111877
AW461711	OPLAH	-0.219341	0.142777	-0.0874337	0.645921	0.00648749	0.209384	-0.444024	0.148213	-0.094185	0.12269	-0.456591	0.0371296	0.0893182	0.136496	0.417644	0.276469	-0.118711	-0.140713	0.144897	0.0707948	-0.461886	0.145803	-0.405479	-0.16566
AW462370	TMEM167A	0.306652	-0.119325	-0.00728765	0.692303	-0.0146815	0.196961	-0.428451	-0.195839	-0.232341	-0.156916	-0.282588	0.271055	-0.214741	-0.111258	-0.0320917	0.168306	0.166622	0.163308	0.0950761	0.0181742	-0.343621	0.277509	-0.250828	0.0340017
AW462858	QKI	0.235902	0.467115	0.702461	1.43373	-0.0456871	0.550529	-0.448202	-0.291913	0.247023	0.0316017	0.36314	0.154044	-0.420181	0.193002	-0.70703	0.192743	-0.375295	-0.824816	-0.0944355	-1.4867	-0.00145523	0.180343	-0.0838997	0.0279919
[truncated: 8,591 more rows]

## Sheet: ANOVA TMEV 533DEG
GB	GENE_SYMBOL	D8 ICM_1	D8 ICM_2	D8 TE_2	D8 TE_1	D12 ED_1	D12 ED_2	D12 EET_1	D12 EET_2	D12(D8)TV_2	D12(D8)TV_1	D15 ED_1	D15 ED_2	D15 EET_1	D15 EET_2	D15(D12)TV_1	D15(D12)TV_2	D18 EET_1	D18 EET_2	D18(D12)TV_2	D18(D12)TV_1	D18(D15)TV_1	D18(D15)TV_2	D18 ED_2	D18 ED_1
[truncated: 533 more rows]

[truncated: 6 more sheets: EET(D12-D15), TV(D12-D15), EET(D12-D18), TV(D12-D18), EET(D15-D18), TV(D15-D18)]
