# Supplementary material for: Understanding bovine embryo elongation: a transcriptomic study of trophoblastic vesicles
Source: Front Physiol. 2024 Jan 29;15:1331098. doi: 10.3389/fphys.2024.1331098 (PMC10859461; doi:10.3389/fphys.2024.1331098)
Supplement: Supplementary file 3 [file Table3.XLSX]

## Sheet: Feuil1
	Table S3a. Identified DEG
	tissue type			EET					TV			TV vs EET
	contrast	D8-D12	D8-D15	D8-D18	D12-D15	D12-D18	D15-D18	D12-D15	D15-D18	D12-D18	all	D12	D15	D18
	DEP	212	356	506	150	414	31	37	185	366	13	16	27	59
	DEG	199	329	470	132	380	27	35	165	339	13	16	23	56
	Tables S3b. DEG involved in functional pathways (GO, KEGG)
	tissue type			EET					TV
	contrast	D8-D12	D8-D15	D8-D18	D12-D15	D12-D18	D15-D18	D12-D15	D15-D18	D12-D18
	all DEG				132	380	27	35	165	339
	involved in GO
	Biol Process (BP)				100	298	21	27	120	264
	Mol Function (MF)		not done		100	294	20	28	124	264
	Cell component (CC)				106	304	20	26	124	268
	(Fig. 3)
	DEG UP (cond 2 > cond 1)
	involved in GO
	Biol Process (BP)				17	126	6	10	22	77
	Mol Function (MF)		not done		17	127	5	10	23	76
	(Fig. 4)
	involved in KEGG				9	61	5	5	15	41
	(Fig.S2)
	DEG DOWN (cond 1 > cond 2)
	involved in GO
	Biol Process				84	173	16	18	98	188
	Mol Function		not done		84	186	16	19	101	189
	(Fig. 4)
	involved in KEGG				46	93	10	11	59	109
	(Fig.S2)
	Table S3C. Comparison of DEG from 10K vs OA genes
	tissue type			EET					TV
	contrast	D8-D12	D8-D15	D8-D18	D12-D15	D12-D18	D15-D18	D12-D15	D15-D18	D12-D18
	DEG	199	329	470	132	380	27	35	165	339
	shared with OA	3	12	18	5	19	2	2	10	13
