# Supplementary material for: Understanding bovine embryo elongation: a transcriptomic study of trophoblastic vesicles
Source: Front Physiol. 2024 Jan 29;15:1331098. doi: 10.3389/fphys.2024.1331098 (PMC10859461; doi:10.3389/fphys.2024.1331098)
Supplement: Supplementary file 6 [file Table4.XLSX]

## Sheet: Table 1
	Table 1. Selected Genes and Biological Pathways Comprising Our Custom OpenArray
	Biological Pathways	Selected Genes
	Embryonic Tissues	DNMT3A, DNMT3B, EED, EOMES, GSC, HHEX, LEFTY2, MYH1, NANOG, NODAL, OCT4/POU5F1, OTX2, SOX2, TBXT/T
	Trophoblast	ASCL2, CD163, CDX2, ETS2, FGFR2, FURIN, GATA3, HOPX, IFNT, PAG11, PLAC1, PTGER3, SSLP1/c93
	Endoderm	FN1, GATA4, GATA6, HNF4A, LAMB1, PDGFRA, PLET1, SOX17
	Endoderm + Mesoderm	AFP, COL1A2, COL4A1, SNAI1, SNAI2, TWIST1, ZEB1, ZEB2
	Extra-Embryonnic Mesoderm	BMP4, CD44, HAND1, MMP2, MMP9, SPARC, VIM
	Binucleated Cells	CITED1, CPA3, DLX3, PAG1, PLIN2, PPARG, PRL
	Steroidogenesis	CYP2C18, CYP39A1, HSD3B1, HSD17B2, HSD17B10
	Microvilli	EZR, MSN, MYO6, RDX, VIL1
	Cell Shape, Size, Polarity & Morphogenesis	CDC42EP2, CDC42EP3, CLASP1, CLASP2, CYFIP1, CYFIP2, EZR, KRT7, KRT8, KRT18, KRT19, LLGL1, MARK2, MYLK2, RAC1, RHOA
	Cell Cycle & Cell Division / Mitosis	AURKA, AURKB, CCND1, CLASP1, CLASP2, CLIP1, MAPRE1, MAPRE2
	Cell Cycle & Cell Division / Cytokinesis	AURKB, AURKC, DSTN, ROCK1
	Integrins	ITGA2, ITGA3, ITGA4, ITGA5, ITGA6, ITGA7, ITGAL, ITGAM, ITGAV, ITGB1, ITGB2, ITGB4, ITGB5
	ECM	CLEC3B, COL1A1, COL1A2, COL4A1, COL6A1, COL6A2, COL8A1, COL11A1, COL12A1, COL15A1, CTGF, ECM1, FN1, SPP1, TGFBI, THBS2, THBS3, TNC, VCAN
	Cell Junctions	CADM1, CTNNB1, DES, DLG3, FLOT1, GJA1, OCLN, VCL
	Nutrients	SLC1A4, SLC2A1, SLC2A3, SLC2A4, SLC5A1, SLC5A11, SLC7A1, SLC7A3, SLC7A5, SLC7A6, SLC27A1, SLC38A7, SLC38A11
	FA - AA metabolism	ACADL, ACADM, ACADS, ACADSB, ACAT2, ACOX1, ACOX3, ACSL1, ACSL4, ACSL5, ALDH2, CPT1A, CPT1B, ECHS1, EHHADH, FABP1, FABP3, FABP4, FABP5, FABP6, FABP7, GCDH, GK, HMGCL, HMGCS1, HMGCS2, LPL, MCEE, SLC27A1, SLC27A2, SLC27A5, SLC27A6
	FOXO - metabolism	FOXO3, FOXO4
	PPAR signaling	MED1, PPARA, PPARD, PPARG, PPARGC1A, PTGS2, RXRA, RXRB, RXRG, SIRT1
	Gut epithelium	ACTA2, CTF1, FGFR2, FOXP1, GATA4, LTBP1, MEST, NTF3, PLS3, PRKCZ, PTH1R
	Short gut	FGF9, FGFR1, FGFR2, FLNA, IHH, RBPJ, ROR2, WNT5A
	Tissue repair	ANGPT1, ANGPT2, ANXA1, ANXA5, CLDN4, DCN, DKK1, HSPG2, HYAL2
	High Fertil long short Emb	DMRTA1, FKBP9, GPRC5B, HOXA10, PTGER1
	Discrimants	CALM1, CPA3, DLD, TGFB3
	Housekeeping Genes	GAPDH, HMBS, HPRT1, IPO8, PUM1, RPLP0, SDHA, YWHAZ
	The genes listed above come from the literature on short vs long D17 conceptuses (Moraes et al., 2018), PPARG targets (Brooks et al., 2015), lipid metabolism (Ribeiro, 2018), omics data on elongating conceptuses (Ushizawa et al., 2004; Blomberg et al., 2008), nutrient sensing genes (Forde et al., 2014; Bazer et al., 2015), early extra-embryonic lineages (Pfeffer et al., 2017), gut epithelium heal…

## Sheet: Feuil1
disq emb		sonde thermo	DEG	DEG TOP-up	DEG TOP-down	upstr regul	targets in the datasets	RNAseq-mamo2011		224 genes	données SEV
		DNMT3A	DNMT3A	DNMT3A					ACADL	ACADL	DNMT3A = bovine inventoried = OK
(n=14)	DNMT3B					DNMT3B	8		ACADM	ACADM	EED = bovine make to order = OK
		EED				EED	3		ACADS	ACADS	ASCL2 = bovine inventoried = OK
	EOMES								ACADSB	ACADSB	ETS1 = bovine make to order = OK
	GSC								ACAT1	ACAT2	ETS2 = bovine inventoried =OK -> c'est ce gène qui est régulateur d'IFNtau...
	HHEX								ACAT2	ACOX1	TKDP1, 3, 5 = bovine make to order = OK
	LEFTY2								ACOX1	ACOX3	TKDP5 = custom = NO
	MIXL1	NON							ACOX3	ACSL1	TGFBI = TGF beta-induced et non TGFB1
	MYH1								ACSL1	ACSL4	ZEB1 = bovine make to order = OK
	NANOG					NANOG	2 à 6		ACSL3	ACSL5	ZEB2 = bovine make to order = OK
	NODAL								ACSL4	ACTA2	PRLR = bovine make to order = OK
	POU5F1		POU5F1			POU5F1	15,11,3,10,3		ACSL5	AFP	SP1 = bovine make to order = OK
	OTX2								ACTA2	ALDH2	HSD17B10 = bovine make to order = OK
	SOX2					SOX2	13,17,7		AFP	ANGPT1	CCND1 = bovine inventoried = OK
	TBXT (T/Bra)								ALDH2	ANGPT2
troph									ANGPT1	ANXA1
		ASCL2				ASCL2	2,1,1		ANGPT2	ANXA5	FOXO1 = custom = NO
(n=10)	CD163		CD163						ANXA1	ASCL2	FOXO3 = bovine inventoried = OK
	ETS	ETS1				ETS1	9,12,3,7,2,2		ANXA5	AURKA	FOXO4 = bovine make to order = OK
		ETS2				ETS2	3,1,2		AURKA	AURKB	HOXA10 = bovine make to order = OK
	FGFR2		FGFR2						AURKB	AURKC	HSD17B10 = bovine make to order = OK
	FURIN		FURIN		FURIN				AURKC	BMP4	PLET1 = bovine make to order = OK
	GATA3		GATA3			GATA3	8,11,7		BMP4	CADM1	SLC27A1 = bovine make to order = OK
	HOPX								CADM1	CALM1	SNAI1 = bovine make to order = OK
	IFNT								CALM1	CCND1	SNAI2 = bovine make to order = OK
	PTGER3								CCNB2	CD163	TGFB3 = bovine make to order = OK
	SSLP1/c93		SSLP1						CD163	CD44	TWIST1 = = bovine make to order = OK
	TKDP2	n'est pas dans les deg ni dans le rnaseq mamo; y sont par contre TKDP1,3,4,5							CD44	CDC42EP3	ZEB1 = bovine make to order = OK
		TKDP1								CDC45EP2
		TKDP3								CDX2
endod									CDC42EP3	CITED1	ZEB2 = bovine make to order = OK
(n=8)	FN1								CDC45EP2	CLASP1
	GATA4								CDX2	CLASP2
	GATA6					GATA6	6,3,8		CITED1	CLDN4
	HNF4A					HNF4A	36,52,72,52,7, >26,15		CLASP1	CLEC3B
	LAMA1	NON							CLASP2	CLIP1
	LAMB1								CLDN4	COL11A1
	PDGFRA								CLEC3B	COL12A1
	PLET1								CLIP1	COL15A1
	SOX17					SOX17	4,4,2,1,1		COL11A1	COL1A1
endod + mesod									COL12A1	COL1A2
	AFP								COL15A1	COL4A1
(n=10)	CDX2								COL1A1	COL6A1
	COL1A2		COL1A2						COL1A2	COL6A2
	COL4A1		COL4A1		COL4A1				COL4A1	COL8A1
	FGF4								COL6A1	CPA4
		SNAI1				SNAI1	8,2,4,9,4,2,2		COL6A2	CPT1A
	SNAI2					SNAI2	5,4,1,1		COL8A1	CPT1B
	TWIST	TWIST1				TWIST1	13,10,3,4		CPA4	CTF1
		TWIST2				TWIST2	3,1,1		CPT1A	CTGF
	ZEB	ZEB1				ZEB1	5,2,4,1,1,2		CPT1B	CTNNB1
		ZEB2							CTF1	CYFIP1
mesod extra-emb									CTGF	CYFIP2
	BMP4								CTNNB1	CYP2C18
(n=7)	CD44								CYFIP1	CYP39A1
	HAND1		HAND1		HAND1	HAND1	2,3,2,2		CYFIP2	DCN
	MMP2		MMP2						CYP2C18	DES
	MMP9								CYP39A1	DKK1
	SPARC		SPARC		SPARC				DCN	DLD
	VIM								DES	DLG3
cellules binuclées									DKK1	DLX3
	CITED1		CITED1			CITED1	1		DLD	DMRTA1
(n=7)	CPA3		CPA4		CPA4				DLG3	DNMT3A
	DLX3								DLX3	DNMT3B
	PLIN2		PLIN2						DMRTA1	DSTN
	PPARG					PPARG	9,21,23,3,13		DNMT3B	ECHS1
	PRL					PRLR	1.1		DSTN	ECM1
	SP1					SP1	5		ECHS1	EED
steroidogenesis									ECM1	EHHADH
	CYP2C18								EHHADH	EOMES
	CYP2C19								EOMES	ETS2
	CYP2C87								ETS	EZR
(n=4)	CYP3A4								EZR	FABP1
	CYP3A5								FABP1	FABP3
	CYP7A1								FABP3	FABP4
	HSD17B1	HSD17B10							FABP4	FABP5
	HSD17B2		HSD3B1						FABP5	FABP6
	HSD3B1								FABP6	FABP7
microvilli									FABP7	FGF9
	ESPN	NON							FGF9	FGFR1
(n=5)	EZR		MSN						FGFR1	FGFR2
	MSN								FGFR2	FKBP9
	MYO6								FKBP9	FLNA
	RDX								FLNA	FLOT1
	VIL1								FLOT1	FN1
cell shape, size, polarity									FN1	FOXO3
& morphogenesis									FOXO1	FOXO4
	ARAP1	NON							FOXO3	FOXP1
	ARHGEF11	NON							FOXO4	FURIN
	CDC42								FOXP1	GAPDH
(n=16)	CDC45EP2								FURIN	GATA3
	CDC42EP3								GAPDH	GATA4
	CLASP1								GATA3	GATA4
	CLASP2		CYFiP1						GATA4	GATA6
	CYFIP1								GATA4	GCDH
	CYFIP2								GATA6	GJA1
	EZR		KRT8						GCDH	GK
	KRT8		KRT18	KRT18					GJA1	GPRC5B
	KRT18								GK	GSC
	KRT19								GPRC5B	HAND1
	KRT7								GSC	HHEX
	LLGL1								HAND1	HMBS
	MARK2								HHEX	HMGCL
	MYLK2								HMBS	HMGCS1
	RAC1								HMGCL	HMGCS2
	RHOA								HMGCS1	HNF4A
	SSH1	NON							HMGCS2	HOPX
cell cycle & cell division									HNF4A	HOXA10
mitosis	AURKA								HOPX	HPRT1
	AURKB								HOXA10	HSD17B10
	CCNA1	NON							HPRT1	HSD17B2
(n=9)	CCNB2	préférer							HSD17B10	HSD3B1
		CCND1				CCND1	11.3		HSD17B2	HSPG2
	CITED1								HSD3B1	HYAL2
	CLASP1								HSPG2	IFNT
	CLASP2								HYAL2	IGTB1
	CLIP1								ICAM1	IHH
	MAPRE1								IFNT	IPO8
	MAPRE2								IGTB1	ITGA2
cell cycle, cell divsion &									IHH	ITGA3
cytokinesis									IPO8	ITGA4
	ARHGEF11	NON							ITGA2	ITGA5
	AURKB								ITGA3	ITGA6
	AURKC								ITGA4	ITGA7
(n=4)	DSTN		DSTN						ITGA5	ITGAL
	RACGAP1	NON							ITGA6	ITGAM
	ROCK1								ITGA7	ITGAV
integrins									ITGAL	ITGB2
	ICAM1								ITGAM	ITGB4
	ITGA1	NON							ITGAV	ITGB5
	ITGA2								ITGB2	KRT18
(n=13)	ITGA3								ITGB4	KRT19
	ITGA4								ITGB5	KRT7
	ITGA5								KRT18	KRT8
	ITGA6								KRT19	LAMB1
	ITGA7								KRT7	LEFTY2
	ITGA8	NON							KRT8	LLGL1
	ITGAL								LAMB1	LPL
	ITGAM								LEFTY2	LTBP1
	ITGAV								LLGL1	MAPRE1
	IGTB1								LPL	MAPRE2
	ITGB2		ITGB2						LTBP1	MARK2
	ITGB3								MAPRE1	MCEE
	ITGB4								MAPRE2	MED1
	ITGB5								MARK2	MEST
ECM									MCEE	MMP2
	CLEC3B								MED1	MMP9
	COL1A1								MEST	MSN
	COL1A2								MMP2	MYH1
(n=18)	COL4A1								MMP9	MYLK2
	COL4A2	NON							MSN	MYO6
	COL5A1	NON							MYH1	NANOG
	COL6A1								MYLK2	NODAL
	COL6A2								MYO6	NTF3
	COL7A1	NON							NANOG	OCLN
	COL8A1								NODAL	OTX2
	COL11A1								NTF3	PDGFRA
	COL12A1		COL12A1						OCLN	PLAC1
	COL14A1	NON							OTX2	PLET1
	COL15A1								PAG1 (hugo)	PLIN2
	COL16A1	NON							PDGFRA	PLS3
	CTGF								PLAC1	POU5F1
	ECM1								PLET1	PPARA
	FN1								PLIN2	PPARD
	HAS1	NON							PLS3	PPARG
	KAL1/ANOS1	NON							POU5F1	PPARGC1A
	SPP1								PPARA	PRKCZ
	TGFBI								PPARD	PRL
	THBS2								PPARG	PTGER1
	THBS3								PPARGC1A	PTGER3
	TNC								PRKCZ	PTGS2
	VTN								PRL	PTH1R
junctions									PTGER1	PUM1
	CADM1								PTGER3	RAC1
	CTNNB1					CTNNB1	14,26,29,26,5,24,14,3,3		PTGS2	RBPJ
	DES	NON							PTH1R	RDX
(n=8)	DLG1								PUM1	RHOA
	DLG3								RAC1	ROCK1
	FLOT1								RBPJ	ROR2
	GJA1								RDX	RPLP0
	OCLN								RHOA	RXRA
	VCL								RICTOR	RXRB
nutrients									ROCK1	RXRG
	NOS1	NON							ROR2	SDHA
	NOS3								RPLP0	SIRT1
	ODC1								RXRA	SLC1A4
(n=15)	SLC1A4								RXRB	SLC27A1
	SLC1A5	abondant	supprimé car preamplif						RXRG	SLC27A2
	SLC2A1	lonergan-forde,2016	SLC2A1						SDHA	SLC27A5
	SLC2A3								SIRT1	SLC27A6
	SLC2A4								SLC1A4	SLC2A1
	SLC27A1		SLC27A1						SLC27A1	SLC2A3
	SLC38A11	JDS,2016							SLC27A2	SLC2A4
	SLC38A7								SLC27A5	SLC38A11
	SLC43A2	abondant	supprimé car preamplif						SLC27A6	SLC38A7
	SLC43A3	absent							SLC2A1	SLC5A1
	SLC5A1								SLC2A3	SLC5A11
	SLC5A11								SLC2A4	SLC7A1
	SLC6A19	NON							SLC38A11	SLC7A3
	SLC7A1								SLC38A7	SLC7A5
	SLC7A2	NON							SLC5A1	SLC7A6
	SLC7A3								SLC5A11	SNAI1
	SLC7A4	abondant	supprimé car preamplif						SLC7A1	SNAI2
	SLC7A5								SLC7A3	SOX17
	SLC7A6								SLC7A5	SOX2
	SLC7A8	abondant	supprimé car preamplif						SLC7A6	SP1
	SLC7A9	absent							SNAI	SPARC
mTOR									SOX17	SPP1
	MTOR	NON							SOX2	SSLP1/c93
n=0, remplacé par FOXO	RAPTOR	NON							SPARC	TBXT (T/Bra)
upstr. Regul	RICTOR								SPP1	TGFB3
	TSC1								SSLP1/c93	TGFBI
	TSC2	NON							TBXT (T/Bra)	THBS2
FOXO & metabolism									TGFB3	THBS3
(n=2)	FOXO1	NON				FOXO1	9,16,21,7,21,4,3,16,10,4,2		THBS2	TNC
	FOXO3					FOXO3	7,14,15,6,15,4,13,9,3,2		THBS3	TWIST1
	FOXO4					FOXO4	7,7,3,9,9,5,1		TNC	VCAN
	FOXO6	NON							TSC1	VCL
FA-AA metabolism									TWIST1	VIL1
	ACADL								VCAN	VIM
	ACADM								VCL	WNT5A
	ACADS								VIL1	YWHAZ
(n=35)	ACADSB								VIM	ZEB1
	ACAT1								WNT5A	ZEB2
	ACAT2								YWHAZ
	ACOX1								ZEB
	ACOX3
	ACSL1
	ACSL3	abondant
	ACSL4
	CYP39A1
	VCAN
	ACSL5
	ALDH2
	CPT1A
tropho	CDX2
tropho	PLAC1
tropho	PAG1 (hugo)	ambigu		PAG1 (pas une pag bovine)
	CPT1B
	ECHS1
	EHHADH
	FABP1
	FABP2
	FABP3		FABP3
	FABP4
	FABP5		FABP5
	FABP6
	FABP7
	GCDH
	GK
	HMGCL
	HMGCS1		HMGCS1
	HMGCS2
	LPL
	MCEE
	SLC27A1
	SLC27A2	bor,2016
	SLC27A5
	SLC27A6	deg, bor2016
PPAR signaling
	MED1					MED1	8
	PPARA					PPARA	9,17,21,6,18,22,8
	PPARD					PPARD	8,8,82,8
(n=10)	PPARG					PPARG	7,22, 19
	PPARGC1A					PPARGC1A	0,11,14,2,10
	PTGS2
	RXRA					RXRA	0,12,16,5,15,8
	RXRB
	RXRG					RXRG	3.2
	SIRT1					SIRT1	13,16,12,4
Gut epithelium
	ACTA2	abondant
	CTF1
	FGFR2
(n=11)	FOXL1	NON
	FOXP1
	FOXP2	NON
	GATA4
	LTBP1
	MEST
	NTF3
	PLS3
	PRKCZ
	PTH1R
short gut
	FGF9
	FGFR1
	FGFR2
(n=8)	FLNA
	IHH
	NICD	NON
	RBPJ					RBPJ	6.5
	ROR2
	SHH	NON
	WNT5A					WNT5A	1
tissue repair
	ANGPT1
	ANGPT2
	ANXA1	abondant
(n=9)	ANXA5
	CLDN4
	DCN
	DKK1		DKK1
	HSPG2
	HYAL2
high fertil heifers,
long vs short embs
	CNGB3	NON
	DMRTA1
	FKBP9
	GPRC5B
(n=5)	HIST1H3I	NON
	HIST2H3D	NON
	HOXA6	NON
	HOXA10					HOXA10	,8,10,4,2,6,2,2
	PTGER1
	RNF165	NON
discriminants
	CALM1
	CITED1
	CPA4
(n=5)	DLD
	HNRNPDL	NON
	TGFB3		TGFB3
housekeeping genes
	GAPDH
	HMBS
	HPRT1
(n=8)	IPO8
	PUM1
	RPLP0
	SDHA
	YWHAZ
