# Supplementary material for: Understanding bovine embryo elongation: a transcriptomic study of trophoblastic vesicles
Source: Front Physiol. 2024 Jan 29;15:1331098. doi: 10.3389/fphys.2024.1331098 (PMC10859461; doi:10.3389/fphys.2024.1331098)
Supplement: Supplementary file 7 [file Table1.XLSX]

## Sheet: Table S1
	Table S1. Samples selection of OpenArray experiments
			Sample name	number (n=)
	Sample type	Control Tissues	D12 EET	7
			D12 ED	7
			D15 EET	7
			D15 ED	7
			D18 EET	7
			D18 ED	7
			D21 EET	9
			D25 EET*	4
		Trophoblastic Vesicles	D15(D12) TV	7
			D15(D12) TV/ED	4
			D18(D12) TV	4
			D21(D12) TV	7
			D21(D12) TV/ED	5
			D18(D15) TV	8
			D18(D15) TV/ED	5
		* These EET come from previous works :
		[Degrelle et al., Placenta, 2011; Degrelle et al., Reproduction, 2011]

## Sheet: Feuil2
	Tissus contrôles	Vésicules trophoblastiques
